# Supplementary material for: Machine Learning Approach to Select Small Compounds in Plasma as Predictors of Alzheimer’s Disease
Source: Int J Mol Sci. 2025 Jul 21;26(14):6991. doi: 10.3390/ijms26146991 (PMC12295269; doi:10.3390/ijms26146991)
Supplement: Supplementary file 1 [file ijms-26-06991-s001.zip]

Archive with 2 entries (2 files):
- Supplementary Figures S1 and S2.pdf
- Supplementary_tables_IJMS.xlsx
