# Supplementary material for: Machine Learning Approach to Select Small Compounds in Plasma as Predictors of Alzheimer’s Disease
Source: Int J Mol Sci. 2025 Jul 21;26(14):6991. doi: 10.3390/ijms26146991 (PMC12295269; doi:10.3390/ijms26146991)
Supplement: Supplementary file 1 [file ijms-26-06991-s001.zip › Supplementary_tables_IJMS.xlsx]

## Sheet: ST_1_AA_related
ID	Group	Sex	Age	Fasting_time	alpha-AAA	c4-OH-Pro	AABA	t4-OH-Pro	Ac-Orn	Kynurenine	ADMA	Met-SO	Anserine	1-Met-His	5-AVA	3-Met-His	BABA	Nitro-Tyr	Betaine	Orn	Carnosine	PAG	Cit	PheAlaBetaine	Creatinine	ProBetaine	Cystine	Sarcosine	DOPA	SDMA	HArg	Taurine	HCys	TrpBetaine
PX001	AD	Female	76	7	0.0547156	1.55e-05	10.1361	0.908257	0.00205358	0.136374	0.0482971	0.257441	0.0046089	0.446875	0.0149906	0.363762	0.00643545	0.0011158	0.893091	0.710325	0.00118041	0.000522075	0.661422	0.00637242	0.471336	0.054037	8.56586	0.25491	0.00381303	0.513151	0.630386	1.44618	0.0079203	0.329119
PX002	AD	Female	73	5	0.279633	0.003829	5.4635	1.26932	0.00311233	0.161568	0.0420957	0.546815	0.0352401	0.390739	0.0153109	0.701864	0.0051415	0.000890395	2.08337	1.13952	0.00106336	0.00041766	0.511572	0.00431956	0.604426	0.037387	3.39235	0.22722	0.00420378	0.418304	0.468218	0.707841	0.00791034	0.0791369
PX003	AD	Male	73	4.250000008	0.214874	0.001191	7.72177	1.18209	0.00501908	0.255302	0.0523231	0.464759	0.0185352	0.758813	0.0116191	4.99633	0.00678986	0.000857927	2.82467	1.58719	0.000568146	6.92e-05	0.539243	0.00620597	0.645341	2.1407	6.97712	0.320926	0.00399311	0.610611	0.388435	0.939093	0.0089019	0.0586289
PX004	NC	Male	77	3	0.176281	0.002006	9.69019	1.26307	0.00387742	0.231417	0.0589075	0.478357	0.00865839	0.561684	0.0244834	3.25056	0.008036	0.000802979	2.13923	1.21978	0.000404275	0.000533807	0.810548	0.00871078	0.80316	1.7838	6.92779	0.229697	0.00387685	0.536102	0.559228	0.449099	0.00945522	0.165783
PX005	NC	Male	62	6	0.186669	0.001587	7.86252	1.12225	0.00277872	0.230541	0.0539282	0.321451	0.00753827	0.538071	0.010633	1.61721	0.00424561	0.00194064	1.44979	0.870667	0.00105166	0.00128583	0.877948	0.0088622	0.78788	0.13116	9.06353	0.263465	0.00396601	0.533459	0.536239	0.870639	0.011352	0.15412
PX006	AD	Male	72	17	0.149008	0.001535	9.06767	1.44959	0.00200963	0.191627	0.0501656	0.313644	0.00498883	0.712295	0.0282124	3.01873	0.00439631	0.00128814	2.358	0.941947	0.00206099	0.000734425	0.662306	0.0081837	0.744381	1.4566	5.9148	0.532298	0.0029284	0.520157	1.53775	0.781912	0.00989899	0.113541
PX007	NC	Male	81	4	0.163063	1.55e-05	8.28726	1.69003	0.00318924	0.251165	0.0567257	1.50047	0.00554824	0.847233	0.0147687	1.50555	0.00956899	0.00183387	2.18501	1.53938	0.00123714	0.000694536	0.760999	0.0105463	0.790574	0.17085	0.457173	0.432908	0.00393017	0.669965	0.861353	0.849746	0.0109824	0.038949
PX008	AD	Female	61	18	0.0464769	0.003304	4.93564	0.434836	0.0017769	0.125472	0.0377322	0.243124	0.00499538	0.447926	0.0253858	0.555208	0.00747789	0.0013025	1.18617	0.664978	0.000627572	1.76e-06	0.529764	0.0061921	0.401791	0.030257	2.5708	0.304141	0.0037667	0.457594	1.05059	0.634832	0.00703719	0.289541
PX010	AD	Male	60	3	0.188627	0.001927	14.1464	0.720238	0.00200663	0.096681	0.05132	0.578424	0.00605655	0.563752	0.0206294	1.00922	0.00324786	0.00171211	1.44084	1.20355	0.00074012	0.000188886	0.653295	0.00570085	0.535011	0.18787	3.06663	0.350234	0.00461812	0.454425	0.885957	0.874033	0.00642632	0.580599
PX011	NC	Female	73	3	0.100623	0.001645	9.88071	1.18709	0.00399429	0.152829	0.0598682	0.876636	0.0267612	0.721571	0.018636	0.829871	0.00879782	0.00152416	2.31498	1.06623	0.000749124	0.000220562	0.869427	0.00735146	0.639369	1.8949	6.06192	0.478922	0.00419329	0.587215	0.698156	1.11982	0.00974848	0.115497
PX012	NC	Male	64	4	0.0923147	1.55e-05	6.55577	0.714628	0.00273078	0.195321	0.0603348	0.483933	0.00693824	0.678869	0.005264	4.30783	0.00695199	0.001566	2.21116	1.1825	0.000521326	0.000119667	1.33575	0.00787623	0.785296	7.0336	4.69501	0.287721	0.0040237	0.571149	1.22833	0.764693	0.010252	0.143452
PX013	AD	Male	59	5	0.104507	1.55e-05	9.1619	1.05605	0.00361473	0.198815	0.0501498	0.277503	0.00632774	0.468546	0.0305634	1.2088	0.00496689	0.00188631	1.24812	1.16069	0.00133888	0.000729732	0.592414	0.00791553	0.646155	0.16383	0.192688	0.285372	0.00231562	0.436	0.371972	0.64254	0.00669302	0.274405
PX014	AD	Male	69	2	0.0809313	1.55e-05	8.79983	1.31293	0.00218742	0.174444	0.0598005	0.297408	0.00779373	0.551631	0.035022	2.67118	0.00581913	0.00126191	1.75482	1.01483	0.000396171	0.000129052	0.851757	0.00534946	0.646446	0.55914	2.80755	0.274626	0.0029249	0.581313	0.620198	0.902524	0.0106537	0.028037
PX015	AD	Female	78	7	0.0929385	1.55e-05	7.17851	1.84095	0.00224036	0.145346	0.0513031	0.216839	0.00599105	0.511991	0.015881	3.03575	0.00466549	0.000807975	1.20647	0.766351	0.000294427	0.000190059	0.684354	0.00964127	0.515157	0.02202	15.8384	0.202698	0.00358925	0.519256	0.441116	0.887647	0.0137435	0.0232982
PX016	NC	Female	62	4	0.109534	0.003989	9.70212	0.840768	0.00442777	0.00836969	0.0511973	5.42043	0.00331191	0.613948	0.0154	0.205115	0.00716609	0.0017964	2.88386	0.921933	0.000103164	0.00224082	0.542758	0.0065458	0.50634	8.9113	2.13662	0.243473	0.00458228	0.729724	0.602446	0.689562	0.00329118	0.253664
PX017	AD	Female	66	4	0.0587482	0.000699	7.27621	2.57475	0.00328313	0.10908	0.0413212	0.598258	0.00685047	0.408183	0.0248422	0.736898	0.00345989	0.00119698	1.54122	0.852564	0.000868876	0.000919791	0.511913	0.00432765	0.423706	0.15351	1.46569	0.291678	0.00337246	0.454273	0.244543	0.997707	0.0155761	0.00786267
PX018	AD	Male	66	4	0.123868	0.002216	10.2935	1.06261	0.0028846	0.176914	0.0539705	0.309412	0.00594782	0.522809	0.017412	2.29568	0.00355654	0.00150668	1.18066	1.00969	0.000825657	0.000170114	0.636914	0.00455883	0.592895	0.078524	0.5894	0.350126	0.00148605	0.498746	0.702384	0.799521	0.00929918	0.391295
PX019	AD	Male	74	5.966666656	0.166435	0.001384	6.99081	2.2753	0.00222338	0.102937	0.0401499	0.491499	0.0360341	0.408103	0.027229	1.59016	0.00586487	0.00118324	1.23206	0.870806	0.000567245	0.000380118	0.558405	0.0050235	0.482415	0.040815	3.8776	0.266455	0.00357177	0.329116	0.400165	0.609674	0.00549563	0.21926
PX020	NC	Male	57	14	0.106007	0.001822	12.2553	1.09914	0.00371262	0.191215	0.0513983	0.20914	0.0101702	0.534736	0.012754	0.511802	0.00447946	0.00125817	1.4335	1.00095	0.00122183	0.000432912	0.748548	0.00624758	0.639038	0.037515	6.36347	0.289082	0.00376233	0.456075	1.4386	0.922595	0.00762925	0.107642
PX021	NC	Male	80	3	0.0746171	0.000806	8.04035	0.695143	0.00159712	0.147636	0.0615495	0.35011	0.00411238	0.25619	0.010734	0.119564	0.00867206	0.0012719	1.4912	0.998091	0.000792343	0.000359	0.610222	0.00371156	0.337936	0.76203	2.49011	0.310141	0.00596693	0.407928	0.332395	1.26258	0.00761818	0.301765
PX022	AD	Female	83	2	0.0505968	1.55e-05	2.42862	0.84515	0.00325915	0.249064	0.0563607	0.314592	0.0147189	1.10991	0.00864088	1.33876	0.00377584	0.00101528	1.27886	0.627904	0.00220415	0.000402408	0.707563	0.00591006	0.72135	2.7071	12.1685	0.205353	0.00474313	0.734948	0.138509	0.621798	0.0173589	0.0136997
PX023	AD	Male	60	2	0.0881842	1.55e-05	11.0539	1.12755	0.00290857	0.143805	0.0538933	0.38865	0.102516	0.79241	0.0265685	7.52828	0.00835507	0.00106648	1.39989	0.785645	0.00109848	0.000217042	0.738099	0.00589735	0.651	0.21906	0.571943	0.329669	0.00192662	0.520471	0.4836	0.652501	0.0125727	0.0504752
PX024	AD	Female	79	6	0.0881972	1.55e-05	12.881	1.33926	0.00353783	0.256854	0.0663045	0.234994	0.00796012	0.871623	0.0166399	3.34215	0.00581186	0.00182637	1.71272	1.03201	0.00085447	0.000191232	0.897248	0.00665446	0.569814	0.38858	10.3483	0.407735	0.00350184	0.8097	0.605194	0.8717	0.0129788	0.0302851
PX026	AD	Female	70	5	0.0756936	1.55e-05	6.50242	2.40343	0.00242813	0.134411	0.0599137	0.287923	0.0276508	0.72397	0.117828	2.40645	0.00395252	0.000898513	1.51449	1.33623	0.000501517	0.000577216	0.706348	0.00822531	0.633046	0.066612	10.6647	0.304141	0.00325096	0.751307	0.659198	0.882111	0.0142979	0.0825184
PX027	NC	Female	73	3	0.0744367	0.004682	7.33227	2.36284	0.00176292	0.193495	0.0590588	0.872223	0.00996587	1.01456	0.029754	7.06614	0.0126454	0.00184198	2.06157	0.800729	0.000364658	0.000997222	0.881974	0.00667988	0.694147	1.7738	4.1626	0.229648	0.00355866	0.615703	0.171822	0.754392	0.0115977	0.128356
PX029	NC	Male	60	5	0.0717388	0.001261	6.06467	0.861252	0.00289658	0.186635	0.045326	0.345026	0.00983617	0.487464	0.0120257	4.46026	0.00363553	0.00061004	3.14415	0.717319	0.000557341	0.000261624	0.584255	0.0073006	0.652599	1.2496	2.74624	0.354872	0.00334274	0.486851	0.802796	0.598132	0.00940874	0.0515243
PX030	AD	Female	65	4	0.167214	0.002299	14.5227	1.74467	0.00302243	0.213454	0.0567448	1.11331	0.0409993	0.969936	0.0378368	11.8848	0.00557386	0.00120509	2.15587	1.0331	0.00144422	0.000664033	0.48995	0.00687176	0.638595	0.37498	0.281278	0.377115	0.004237	0.569155	0.929878	1.05475	0.00802654	0.210875
PX031	AD	Male	60	17	0.108853	0.002313	9.11148	1.09508	0.00315128	0.243629	0.0582959	0.206094	0.0105266	0.764296	0.0164671	4.55934	0.00563933	0.00131374	2.35651	0.783303	0.00062487	0.000193578	0.526622	0.00573899	0.705688	0.093778	6.46409	0.330163	0.00331127	0.621534	0.7965	0.687269	0.0107732	0.00536278
PX032	AD	Male	81	6.25	0.142204	1.55e-05	9.61396	0.669174	0.0031343	0.195279	0.0534467	0.240557	0.00435081	0.616187	0.0151873	1.07776	0.00668281	0.00118574	1.63976	0.917958	0.000103164	0.000268663	0.973361	0.00461315	0.658329	3.4527	6.96329	0.377608	0.00292665	0.562078	1.01029	0.670641	0.0176157	0.00822306
PX033	AD	Male	83	4	0.118891	1.55e-05	5.91234	2.78845	0.00152306	0.155905	0.0574451	0.426309	0.00575738	0.678308	0.0514703	1.56113	0.00457803	0.00212737	1.68216	0.674292	0.00116509	0.000209491	0.626201	0.00595499	0.846276	0.242013	14.0674	0.399887	0.00504122	0.660769	0.566534	0.635809	0.00804748	0.338134
PX034	AD	Female	60	4	0.0995939	0.00139243	7.77783	1.46097	0.00268872	0.166775	0.0608335	0.411524	7.19e-05	0.697401	0.0232153	2.09933	0.00468501	0.00280683	1.00258	0.97741	0.00168254	1.16e-05	0.428616	0.00778546	0.533921	0.304155	1.12851	0.486987	0.00305429	0.553232	0.811759	0.910938	0.00862213	0.00496174
PX035	AD	Male	61	3	0.11405	1.55e-05	10.232	1.41225	0.00318271	0.162302	0.0624786	0.437032	0.00785314	0.512321	0.0223051	4.82605	0.00585168	0.00169739	2.45241	1.07578	0.00106773	0.000398392	0.623665	0.00656891	0.719472	0.626589	1.18055	0.264028	0.00214453	0.670166	1.26384	1.61624	0.00935026	0.841452
PX036	NC	Male	83	16.08333333	0.0880105	1.55e-05	4.56365	1.59933	0.00356887	0.263291	0.0683272	0.577667	0.00571059	1.04581	0.0162895	0.636913	0.00838676	0.00142911	2.76611	0.716362	0.000575435	0.000724267	0.94497	0.00738522	1.10048	16.5347	1.30862	0.502908	0.00312386	0.974835	0.580489	1.01001	0.0130163	0.693171
PX037	AD	Female	66	12.50000001	0.115449	1.55e-05	8.30487	1.66086	0.00341893	0.288953	0.0434054	0.269985	0.00529144	0.623388	0.00743775	11.7484	0.00345619	0.00383103	0.66395	0.557202	0.000457285	0.000213072	0.603867	0.0111163	0.657401	0.235036	5.8801	0.275405	0.00477383	0.542996	0.636408	0.639392	0.00803017	0.475692
PX038	NC	Female	68	5	0.0788748	0.000638195	9.2779	0.909163	0.00209922	0.157924	0.0496225	0.821239	0.00707403	0.426768	0.00675053	0.472817	0.00671573	0.00141156	1.54622	0.836737	0.0012187	0.000176367	0.55742	0.00715571	0.615091	0.692161	0.179047	0.264797	0.00306082	0.584939	0.336165	0.899464	0.00517766	0.2181
PX039	NC	Female	62	2.333333344	0.0735475	0.00119552	9.4642	1.14318	0.00267126	0.185604	0.0654301	0.354626	0.00543561	0.56615	0.0204097	3.73601	0.00657919	0.000930178	1.70734	0.849908	0.00100318	0.000264102	0.507627	0.0100738	0.553627	0.772558	3.4274	0.263752	0.00471513	0.548409	0.386	0.855775	0.00963182	0.0166523
PX040	NC	Male	73	6	0.134599	1.55e-05	11.625	1.10588	0.00274829	0.185232	0.0496278	0.329553	0.00444168	0.395291	0.014095	2.20924	0.00586391	0.00152439	1.45264	0.88464	0.00086534	0.000281112	0.460657	0.00452136	0.593445	8.08927	3.64885	0.305355	0.00429884	0.518767	0.311122	0.719644	0.0104557	0.066832
PX041	NC	Female	79	5	0.0678027	0.000162626	6.56986	1.4292	0.00193489	0.107673	0.0505347	0.454779	0.00375805	0.265216	0.0412715	0.171049	0.00712024	0.00109565	1.91535	0.937237	0.000572153	0.000164728	0.554095	0.00886634	0.361387	17.0697	2.47867	0.345903	0.00393037	0.390576	0.460433	0.800269	0.00888984	0.0897799
PX042	AD	Male	55	6.833333344	0.102189	0.00107685	11.0542	0.693734	0.00381946	0.173682	0.0578778	0.21023	0.00349548	0.496817	0.0117911	5.0872	0.00556536	0.00159334	1.65428	1.01285	0.00104913	5.19e-05	0.729356	0.00912638	0.717341	0.165441	5.674	0.365196	0.00415427	0.569914	1.10002	0.536846	0.0163038	0.271941
PX043	AD	Female	65	3	0.095527	1.55e-05	8.85427	1.10662	0.00261683	0.198898	0.0728981	0.385807	0.00820641	0.878122	0.0102434	5.51268	0.0103645	0.00213991	1.70669	1.14006	0.000590751	0.000160252	0.781813	0.00622859	0.603192	0.164452	0.281547	0.261031	0.00307603	0.622083	0.511502	0.759104	0.00907562	0.289794
PX044	AD	Male	83	5	0.269096	1.55e-05	17.0604	1.43833	0.00377222	0.307952	0.0614627	0.376258	0.00924904	0.865717	0.0207564	2.06924	0.00973684	0.0031428	2.22365	1.03594	0.00157752	0.00153	0.826023	0.00646376	0.781489	0.295697	1.53943	0.243582	0.00301082	0.82448	0.515244	0.999103	0.0146179	0.150349
PX045	AD	Male	76	7	0.153714	1.55e-05	9.61232	0.883305	0.00481053	0.271324	0.0575477	0.26374	0.00930633	0.821525	0.04459	10.6629	0.00583232	0.00274039	3.67532	0.970992	0.00128871	0.000974045	0.853908	0.00639141	0.99971	0.0832421	14.6516	0.32451	0.00379667	0.782412	0.711646	1.00113	0.0200702	0.79293
PX046	AD	Female	72	5	0.0651272	1.55e-05	8.13622	0.978364	0.00102393	0.141209	0.0534136	0.240487	0.0091421	0.411083	0.0117242	0.416162	0.00505488	0.00255611	1.16596	1.45567	0.000292093	0.000480756	0.942594	0.00703473	0.526241	1.27644	3.36897	0.203596	0.00357711	0.549771	0.703303	1.06451	0.0145106	0.10038
PX047	AD	Female	67	18	0.0962255	1.55e-05	5.04839	2.87974	0.00190306	0.2137	0.0539093	0.310549	0.00355563	0.74139	0.00758168	1.70915	0.00426114	0.00127116	1.48701	0.695921	0.000586375	0.000424354	0.722921	0.00660962	0.822127	0.353916	14.5267	0.139566	0.00490318	0.482748	1.05391	0.717252	0.0155111	0.0247746
PX048	AD	Male	57	4	0.258139	0.00188558	8.56772	0.51661	0.00346514	0.192246	0.0456807	0.418776	0.0109304	0.488152	0.0142177	1.67906	0.00472781	0.0017701	1.03829	1.13038	0.00582546	0.000533576	0.597538	0.00518164	0.667585	2.3118	0.453428	0.191776	0.00310755	0.34196	1.36266	4.04832	0.0102411	0.115467
PX049	AD	Female	65	4	0.102941	1.55e-05	7.4436	1.03267	0.00349492	0.318004	0.0564955	0.636851	0.00988779	0.687123	0.0375283	5.88575	0.0082971	0.00116836	1.83852	1.67349	0.000945201	0.000671446	0.62782	0.00684592	0.702673	0.230997	0.332666	0.494795	0.00542056	0.580741	0.598367	1.22659	0.0132863	0.711159
PX050	NC	Female	65	5	0.0926574	1.55e-05	7.89668	1.32487	0.00370649	0.233836	0.0730423	0.345285	0.0015754	1.06922	0.0243354	1.01906	0.00784775	0.000601732	2.24818	1.2392	0.00101631	0.000410925	0.691135	0.00804098	0.649263	1.52707	6.60875	0.243336	0.00457709	0.610609	1.30192	0.836469	0.0140883	0.113406
PX051	NC	Male	76	5	0.0754354	0.00279364	10.2186	0.571229	0.00359249	0.167933	0.0457224	0.2238	0.0076765	0.426181	0.025201	0.507637	0.0032147	0.000356025	2.0688	0.836153	0.000805171	4.39e-05	0.700203	0.00531166	0.687068	0.0771665	7.43676	0.200599	0.00427166	0.426539	0.847043	1.00783	0.00952796	0.0520101
PX052	AD	Male	71	5	0.475903	0.00178712	12.072	2.35453	0.00475712	0.158636	0.0463024	0.381797	7.19e-05	0.993218	0.0834025	1.44881	0.00733421	0.00239314	1.15148	1.09044	0.000885032	0.000359	0.920239	0.00812013	0.663132	0.108522	6.7015	0.400568	0.0046097	0.517065	0.493375	1.34063	0.00736089	0.00598768
PX053	NC	Female	62	4	0.0687562	0.00103992	8.61924	0.582077	0.00211257	0.143005	0.0514865	0.538952	0.00630924	0.347488	0.0105627	1.20639	0.00292024	0.00185659	1.14424	0.713316	0.000718746	0.000275741	0.549418	0.00468643	0.458237	0.499768	0.127416	0.233507	0.00190431	0.41544	0.593142	0.835985	0.00431453	0.0102071
PX054	NC	Female	68	4	0.0805686	0.00196645	5.69362	0.627579	0.00185787	0.153365	0.0462586	0.308835	0.00504701	0.2954	0.00780771	1.1835	0.00606973	0.0011646	0.847359	0.425246	0.000559025	0.000322294	0.451877	0.00547221	0.442706	0.125872	6.24549	0.134282	0.00337603	0.356667	0.766525	0.627261	0.00817556	0.187431
PX055	AD	Female	73	6	0.184092	1.55e-05	9.57155	2.74399	0.00174181	0.244727	0.0740924	0.797196	7.19e-05	1.89472	0.0127672	5.55587	0.0048674	0.001651	2.40594	1.7301	0.0025096	0.000390334	0.638305	0.00236978	0.620438	0.106682	0.892401	0.326974	0.00302821	0.754597	0.56591	0.93189	0.0128536	0.0558789
PX056	AD	Female	77	3	0.174556	1.55e-05	7.19216	1.36708	0.00398994	0.209736	0.0481077	0.876506	0.0094992	0.75013	0.0497461	9.91686	0.0050559	0.00207974	2.26784	1.12492	0.000333665	1.76e-06	0.993484	0.00620937	0.635447	1.15972	4.39135	0.387338	0.00581946	0.539557	0.335444	0.720824	0.00947142	0.0116078
PX057	AD	Male	71	7.666666672	0.0821585	1.55e-05	9.27186	0.872778	0.00293726	0.143494	0.0381102	0.150266	0.005871	0.447689	0.0165864	1.42019	0.00454338	0.00111195	1.63613	0.696045	0.000665141	0.000327666	0.618891	0.00359764	0.654504	0.267622	6.35833	0.321858	0.00283799	0.477482	0.609273	0.667771	0.00938372	0.168045
PX058	NC	Female	65	3	0.131214	1.55e-05	9.01496	0.987932	0.00296088	0.159199	0.0521937	0.464172	7.19e-05	0.491486	0.0156955	0.660447	0.00518225	0.0011997	2.20593	0.926643	0.00063451	0.000447631	0.827408	0.00387577	0.53831	11.2683	8.3599	0.366211	0.0054336	0.530728	1.39638	0.917115	0.00852059	0.108176
PX059	NC	Female	79	1	0.0573546	1.55e-05	4.71694	0.750344	0.00209305	0.128957	0.0572112	0.340754	0.00810807	0.337402	0.00617887	0.4294	0.00225692	0.00164348	1.47307	0.85624	0.000251616	0.000556853	0.600606	0.00172759	0.527913	0.0686264	1.91231	0.315568	0.00330864	0.753133	0.481471	0.929175	0.0116523	0.188283
PX060	AD	Male	82	3	0.180266	1.55e-05	9.01323	1.97942	0.00341174	0.269295	0.0494793	0.444098	0.00776052	0.551438	0.0285256	1.05508	0.00706012	0.000433749	2.35786	0.535947	0.00236847	0.000446736	0.466976	0.00742819	0.803369	2.35693	0.92532	0.271067	0.00231844	0.620392	0.277973	1.50896	0.0135044	0.0821639
PX061	NC	Female	68	4	0.163509	0.00295275	8.71076	1.4407	0.00226148	0.198164	0.0550448	0.566455	0.00450851	0.424567	0.0105789	1.61769	0.00535954	0.00263133	1.44043	0.921758	0.000553555	0.000718895	0.736016	0.00230534	0.422062	5.6783	6.50676	0.261722	0.00320864	0.433643	0.590855	0.810694	0.00688086	0.127019
PX062	AD	Female	78	5	0.0893094	1.55e-05	11.2499	0.782117	0.00362741	0.156734	0.0534307	0.343653	0.00828661	0.760623	0.0246344	1.36095	0.0118531	0.0013025	1.56297	1.38489	0.00118369	0.000148613	0.655525	0.00561354	0.587981	12.5595	5.00865	0.404994	0.00404341	0.630809	0.524432	1.58465	0.0136013	0.0067544
PX063	AD	Female	63	3	0.190546	0.00346964	9.6363	1.86584	0.00367876	0.113273	0.0548483	0.391969	0.00805746	0.61155	0.0185934	3.00472	0.00530757	0.00118842	0.989327	1.18057	0.000812829	0.000207701	0.532838	0.0059742	0.447382	0.822389	13.5381	0.336616	0.00364233	0.461867	0.696485	0.860085	0.0151199	0.0371893
PX064	AD	Male	81	5	0.098611	0.00167988	6.14431	0.875955	0.00415221	0.288847	0.056019	0.362502	0.0076555	0.728184	0.0220264	1.30536	0.00651194	0.000661906	2.02547	0.791756	0.000909099	0.000287379	1.06335	0.0069635	0.767929	0.156025	2.09057	0.266917	0.00196518	0.724456	0.405499	0.760839	0.013374	0.0163663
PX065	NC	Male	72	3	0.0843544	0.00312944	7.48898	1.09402	0.00271953	0.22423	0.0390876	0.493463	0.00508998	0.644469	0.0165206	11.287	0.00696231	0.0011107	1.48657	0.755184	0.000495574	0.000128918	0.736964	0.00554344	0.627788	0.0994484	0.49124	0.32031	0.0038945	0.413523	0.573754	0.873386	0.0135805	0.195865
PX066	NC	Male	66	4	0.197362	1.55e-05	11.9281	1.25255	0.00235391	0.279623	0.051682	0.307214	7.19e-05	0.72422	0.0194549	1.73335	0.00956871	0.000414945	1.15645	0.597098	0.000801889	0.000446736	0.219833	0.00842313	0.723669	0.183367	7.7431	0.13646	0.0030619	0.585416	0.77071	0.438348	0.00882638	0.0521403
PX067	NC	Male	67	6	0.114727	0.00380983	7.19619	0.960154	0.00351752	0.189355	0.0615226	0.566123	0.00657754	0.519736	0.0149464	3.71434	0.00493974	0.00117588	1.70561	1.17808	0.00143202	0.000849603	0.67333	0.00726764	0.6724	9.1202	5.43158	0.328719	0.00441297	0.571242	1.21378	1.39089	0.0122755	0.106376
PX068	AD	Female	71	2	0.195613	0.000319098	8.00576	1.65434	0.00297012	0.23968	0.0659066	0.600235	0.0666108	1.29883	0.00886489	17.6678	0.0056265	0.00194435	1.30892	1.14916	0.000647638	1.76e-06	0.933387	0.00384864	0.7214	5.07098	5.67026	0.524301	0.00401732	0.646357	0.875037	0.836964	0.00990991	0.0375435
PX069	NC	Male	78	4	0.0792878	0.00272244	8.93955	1.37324	0.00230667	0.109097	0.0497774	0.303723	0.00787223	0.330147	0.0135335	2.92475	0.00542679	0.000778491	1.22323	0.849554	0.000424465	0.000168309	0.616078	0.00770745	0.548099	3.10898	5.37428	0.302831	0.00501078	0.376788	1.10721	0.768782	0.0119743	0.0526685
PX070	AD	Female	78	1	0.0930061	1.55e-05	11.5588	1.24129	0.00226559	0.170962	0.0599726	0.277539	0.240683	0.529748	0.0101187	5.38525	0.00598822	0.00203085	1.25457	0.657846	0.0114343	4.12e-05	0.819576	0.00655195	0.542038	0.409644	2.83769	0.325584	0.00309016	0.634066	1.01347	2.47931	0.00837981	0.0248343
PX071	AD	Male	69	1	0.121611	0.00156208	11.3487	1.81723	0.00388108	0.156999	0.0445591	0.462748	0.00932733	0.598108	0.0168216	4.05545	0.00400845	0.000962772	1.25057	0.94581	0.00343839	0.000443155	0.428723	0.00383394	0.624624	0.794854	0.296252	0.179749	0.00304234	0.492133	0.324856	3.62456	0.0104499	0.44966
PX072	AD	Female	80	1	0.0560964	1.55e-05	5.65813	0.705672	0.00379071	0.110521	0.0474048	0.699682	0.00462595	0.352702	0.0195167	2.3459	0.00358457	0.00285071	2.24634	0.836488	0.000617006	0.000782459	0.913654	0.00591315	0.542261	1.71303	0.131798	0.153979	0.00237604	0.361105	0.470952	1.3378	0.0114654	0.0660848
PX073	AD	Male	77	6	0.176949	1.55e-05	8.63161	1.17484	0.00108042	0.256065	0.0647433	0.733658	7.19e-05	0.804622	0.017296	3.60256	0.00975721	0.00415195	2.72104	1.24619	0.00174928	0.00018711	0.917564	0.00501883	0.853583	0.914181	3.09172	0.350083	0.00424558	0.767115	0.989397	0.877988	0.00984875	0.682766
PX074	AD	Male	73	4	0.0666974	1.55e-05	6.3565	0.765109	0.00254659	0.167422	0.0383155	0.639724	0.0055969	0.400147	0.0165643	1.21003	0.0104271	0.00132873	2.10399	0.584261	0.00142843	0.00103089	0.699677	0.0122128	0.60698	4.57242	0.110851	0.229335	0.0038231	0.445843	0.359704	0.560243	0.00771408	0.219651
PX075	AD	Male	72	18	0.0970229	1.55e-05	14.4186	0.647071	0.00293088	0.235884	0.0618483	0.331584	0.0042493	0.609208	0.0120731	4.08354	0.00563164	0.000364962	2.02031	0.959811	0.000926713	0.000568691	0.52121	0.00953351	0.733956	5.2582	1.55907	0.426221	0.00328735	0.479279	1.05155	0.899545	0.00924021	0.111892
PX076	NC	Male	71	3	0.123224	0.00146384	7.60437	1.13636	0.00399692	0.17837	0.0531218	0.287805	0.0934455	0.332217	0.0130317	0.249572	0.00528015	0.00179422	1.59011	0.955389	0.0125895	0.000279954	0.601867	0.00640205	0.554886	0.0790388	3.07118	0.217352	0.00409005	0.462617	0.415152	0.98623	0.00713719	0.105105
PX077	NC	Male	71	4.250000008	0.10904	1.55e-05	15.5277	0.826954	0.0038945	0.311928	0.0483726	0.159607	0.00766731	0.762764	0.0198332	5.73868	0.00512325	0.00189802	1.7419	0.891356	0.00045498	1.76e-06	0.666571	0.00593288	0.756092	0.0457304	12.224	0.295694	0.00406952	0.603931	0.880205	0.649006	0.0122611	0.167248
PX078	NC	Male	73	8	0.0961613	0.00200316	11.4981	1.38023	0.00301866	0.116575	0.0444162	0.491956	0.00162339	0.42024	0.0102346	0.202771	0.00653708	0.00101621	1.79821	0.728062	0.00138787	0.000834373	0.439807	0.00803523	0.480473	1.74407	0.107977	0.228388	0.00259105	0.37769	0.417236	0.624371	0.0063001	0.235454
PX079	AD	Female	73	4	0.0870861	1.55e-05	5.60342	0.990762	0.00305767	0.215736	0.0593307	0.669418	0.00466495	0.690029	0.018042	1.04557	0.00639333	0.000267712	1.86939	1.1049	0.00102018	0.000136135	0.751186	0.00633248	0.798599	9.26902	3.75414	0.241102	0.00492262	0.59399	0.893428	1.06656	0.0095973	0.125001
PX080	AD	Male	81	4	0.104253	1.55e-05	16.1222	0.912887	0.00356582	0.270443	0.0554674	0.227813	0.0116474	0.705948	0.0369439	1.87444	0.0130286	0.0012271	1.64694	1.03038	0.00195483	1.76e-06	1.05439	0.00833302	0.980053	2.73621	10.04	0.403549	0.0037867	0.703484	0.515516	1.30888	0.0146324	0.0234803
PX081	AD	Female	58	4	0.0976535	1.55e-05	4.94087	0.767471	0.00203357	0.103466	0.028469	0.234184	7.19e-05	0.512143	0.0122704	1.85908	0.00390139	6.83e-05	1.17118	0.6826	0.0013041	8.23e-05	0.359813	0.00594985	0.320996	0.191601	0.115643	0.194053	0.00236144	0.248637	0.341777	0.762388	0.0047022	0.0963547
PX082	AD	Male	76	4	0.0967298	1.55e-05	5.99699	1.08518	0.00464941	0.174405	0.0485857	0.29341	7.19e-05	1.23536	0.0178538	7.68118	0.00975128	0.000136588	1.52977	0.794776	0.000722148	0.000410599	0.69277	0.00677705	0.881587	0.125196	1.05937	0.19215	0.00319868	0.64977	0.471976	0.978529	0.013318	0.0938053
PX083	AD	Female	68	8	0.0972716	0.000942781	5.95317	2.46181	0.00160735	0.273024	0.0558013	0.243244	0.000998606	0.748038	0.0151736	3.26233	0.00565355	0.000964855	1.06083	0.895225	0.000397666	0.000348021	0.533839	0.00639866	0.605357	0.135613	4.88532	0.47666	0.00361776	0.542679	0.599009	0.548127	0.00980814	0.0264286
PX084	NC	Female	73	2	0.0647231	1.55e-05	7.17173	1.18641	0.00384964	0.189771	0.0557157	0.482115	0.0729087	0.654001	0.0301922	4.25149	0.00893787	0.0013025	1.65953	1.01766	0.000365924	0.000424872	0.523472	0.00945121	0.906267	3.47593	9.56082	0.38211	0.00550691	0.62569	0.265073	0.86307	0.0109377	0.00205883
PX085	AD	Female	62	5	0.0659496	0.000293985	4.67003	1.57167	0.00289186	0.176322	0.054105	0.457221	0.0021802	0.371525	0.00830577	1.01739	0.00315109	0.000999822	1.42887	0.533198	0.00150161	8.89e-05	0.285142	0.00553244	0.470292	0.349821	0.131096	0.150697	0.00243798	0.397525	0.522656	1.12298	0.00678997	0.00565052
PX086	NC	Female	72	6	0.0773883	1.55e-05	9.42789	0.840577	0.00188824	0.208519	0.0607048	0.182882	0.0103703	0.53882	0.0116875	2.56145	0.00532222	0.000236023	1.4363	0.703945	0.000597822	0.000178951	0.653166	0.00652592	0.569343	0.308404	7.06072	0.28895	0.00354869	0.457534	0.438555	0.794796	0.01591	0.0617238
PX088	NC	Female	66	5	0.118676	0.00074206	6.77463	1.10617	0.00239834	0.321242	0.0620337	0.338478	0.00783331	0.675208	0.00541003	3.05073	0.00665366	0.00150246	1.78414	1.13291	0.000412656	0.000155896	0.797147	0.00525925	0.614819	0.496123	5.09611	0.333366	0.00295973	0.524355	0.819461	0.672935	0.00973008	0.122283
PX089	NC	Female	65	2	0.165891	1.55e-05	11.2208	0.800852	0.00289284	0.258217	0.0580412	0.432714	0.00766339	0.599865	0.00989379	2.05287	0.00720323	0.00281808	1.31012	1.15833	0.000895852	0.0010265	0.566017	0.00628158	0.666202	5.19532	4.28606	0.29181	0.00744553	0.650698	0.647309	0.592329	0.00903386	0.0712917
PX090	NC	Male	76	4	0.293476	1.55e-05	11.9074	1.60405	0.00434998	0.253807	0.0570446	0.376008	0.00813524	0.733139	0.0178571	3.42807	0.00628377	0.000597708	1.71034	1.202	0.0013235	0.00176646	0.679803	0.00700527	0.760141	0.17068	5.83225	0.229918	0.00441673	0.423724	0.770944	0.768862	0.0113639	0.149884
PX091	NC	Female	80	4	0.173973	1.55e-05	6.94452	1.02025	0.00386329	0.319089	0.0528256	0.671705	0.391077	0.886783	0.00894678	7.21915	0.00438084	0.00113641	1.93182	0.986526	0.000657781	0.0010792	0.674148	0.00612887	0.738315	1.09995	9.35844	0.220645	0.00613414	0.594746	0.327007	0.85279	0.0107681	0.0129175
PX092	NC	Female	80	3	0.148066	1.55e-05	8.18867	1.04379	0.00186191	0.207467	0.0635312	0.358113	0.00829209	0.788105	0.0252988	5.76824	0.00459033	6.83e-05	2.18295	0.857824	0.000639264	0.000373272	0.717605	0.00599567	0.581716	0.813654	4.9011	0.321669	0.00486475	0.66733	0.516138	1.13945	0.012043	0.107574
PX093	NC	Male	55	4	0.118516	1.55e-05	10.5639	1.12481	0.00196725	0.21627	0.0738953	0.202243	0.00621776	0.566382	0.0361445	0.783074	0.00530645	0.00161938	1.32866	0.78585	0.00114891	9.33e-05	0.780334	0.0077858	0.916556	0.0370909	7.70969	0.358151	0.00456794	0.646372	1.04128	0.794635	0.024881	0.1354
PX094	AD	Male	57	2	0.0986393	1.55e-05	8.00036	1.01622	0.00518682	0.174769	0.0568558	0.375179	0.00791957	0.375106	0.0159548	0.870263	0.00459822	0.00147843	2.16214	1.17399	0.00346437	0.000233844	0.272536	0.00471203	0.63729	0.413739	0.53889	0.315951	0.00262932	0.555501	0.429813	2.14959	0.00616463	0.120787
PX095	NC	Male	62	3	0.238552	0.00415634	8.30228	1.44427	0.00331906	0.222072	0.047282	0.60697	0.00713663	0.454181	0.0135889	0.347734	0.00435455	0.00260282	1.53651	1.33161	0.000527283	0.000896951	0.767215	0.00941558	0.693382	0.34584	3.74921	0.234324	0.00501223	0.461614	0.749664	0.767716	0.00831251	0.0432707
PX096	AD	Female	70	5	0.194961	1.55e-05	12.6285	1.27391	0.00479669	0.177366	0.0469271	0.666672	1.3838	0.577835	0.0426351	5.9403	0.00508995	0.00221381	2.19012	1.53677	0.00126354	0.000170168	0.672512	0.00909828	0.500977	0.528918	0.396906	0.44952	0.0036663	0.399419	0.427892	1.18163	0.0095964	0.00873312
PX097	AD	Male	76	6	0.139131	1.55e-05	7.95328	1.2936	0.00467477	0.317406	0.0721822	0.732575	0.00866983	0.685365	0.00785134	1.91571	0.0145783	0.00145329	1.38777	0.968655	0.00126089	0.00152383	0.719603	0.0100281	1.06697	0.0556468	1.68794	0.419269	0.00241837	0.599776	0.639928	1.24521	0.0120206	0.213105
PX098	AD	Male	74	7	0.114449	1.55e-05	7.96175	0.71561	0.00297282	0.118549	0.0405404	0.380897	0.00620469	0.397206	0.00861425	0.716233	0.00355516	0.00208815	1.41925	0.572101	0.00142314	7.9e-05	0.500854	0.00467131	0.430679	1.342	0.204128	0.221636	0.00327615	0.289364	0.725506	0.661767	0.00652889	0.0147279
PX099	AD	Male	62	4	0.229626	1.55e-05	17.9226	2.45648	0.000641769	0.250319	0.0601411	0.817041	0.000143778	0.650484	0.0628008	0.468418	0.0053082	0.00186087	2.59524	1.43903	0.00291504	0.00120984	0.892219	0.00734378	0.811407	0.123338	0.494166	0.383431	0.00214676	0.741494	1.20594	0.882628	0.00907961	0.281191
PX100	AD	Male	61	6.25	0.121074	1.55e-05	8.09907	1.48951	0.00185801	0.188079	0.0477635	0.188817	0.0050793	0.330565	0.0269921	0.616523	0.00928321	0.000631581	1.78256	0.817419	0.000533455	1.76e-06	0.388048	0.00447533	0.538004	0.0441147	4.63559	0.300743	0.00397805	0.465611	1.12917	0.691418	0.0142851	0.288027
PX101	NC	Male	77	5	0.0746953	1.55e-05	8.43961	0.949638	0.0016132	0.113629	0.036693	0.161419	0.0093848	0.5533	0.0172617	2.80528	0.00572192	0.000474232	1.55216	1.28159	0.00120799	0.000186636	0.6014	0.00628752	0.554753	2.30982	3.74896	0.153018	0.00424126	0.446741	0.459041	0.742265	0.0131062	0.016091
PX102	AD	Female	80	5	0.037603	0.00119216	10.2895	1.12499	0.00344585	0.153318	0.0504322	0.363581	7.19e-05	1.04345	0.0324436	4.72169	0.0041696	6.83e-05	1.2246	0.813477	0.00136141	1.76e-06	0.732413	0.0052618	0.855904	8.04459	1.11919	0.200432	0.00437193	0.89673	0.338813	1.60942	0.0135234	0.239202
PX103	AD	Male	57	5	0.100877	1.55e-05	10.0708	2.15451	0.00443972	0.174461	0.0636042	0.581956	0.019963	0.901801	0.0336004	1.58342	0.00583586	0.00210891	2.13128	1.2674	0.00200949	0.000305205	0.781992	0.00557656	0.983566	0.0543786	1.02116	0.346237	0.00362243	0.713574	1.15694	1.823	0.0123499	0.0135022
PX104	AD	Female	76	3	0.0913209	1.55e-05	10.0689	0.632572	0.00383891	0.11337	0.0482795	0.381275	0.00946454	0.331016	0.0157342	0.460192	0.00592702	6.83e-05	1.40561	0.734879	0.000528165	0.00143051	0.354279	0.0061382	0.583648	0.0699913	1.62625	0.20051	0.00237637	0.423207	0.608631	0.962857	0.00679266	0.106576
PX105	AD	Female	69	5	0.123836	0.000180446	10.938	0.707149	0.00287821	0.167219	0.050886	0.230205	0.00766861	0.517652	0.0130897	4.15294	0.00570614	0.00236461	1.12029	1.12821	0.000598704	0.000412795	0.816523	0.0069094	0.521783	0.0563886	7.52763	0.221749	0.00284119	0.424989	0.957905	0.482297	0.0124907	0.00380963
PX106	AD	Male	71	6.416666656	0.124378	0.00890674	9.63258	2.00795	0.00125135	0.13864	0.053235	0.249614	0.00706605	0.615325	0.0110415	0.576088	0.00629341	0.000809692	1.86301	0.603624	0.000482314	0.000694945	0.693894	0.00589725	0.747551	0.0389948	6.20526	0.295894	0.00407605	0.598743	0.81495	0.726665	0.0103429	0.113477
PX107	AD	Female	70	6	0.0619706	0.0087709	10.042	0.804834	0.00280408	0.157922	0.0515664	0.194705	0.000771175	0.558304	0.0364066	1.4371	0.00678251	0.000948465	1.40884	0.821298	0.000206328	0.000359	0.648846	0.0064538	0.491131	2.43998	5.75227	0.295903	0.0037727	0.470162	0.666971	0.790131	0.00869472	0.0766286
PX108	NC	Female	60	7	0.0751661	1.55e-05	11.4702	0.829561	0.00224034	0.18562	0.0634339	0.242463	0.00888942	0.503021	0.0144928	2.50018	0.00571753	0.00141286	1.53362	0.590184	0.000360633	0.000316183	0.502588	0.00347251	0.557396	0.0274145	1.98558	0.275698	0.00464074	0.524026	0.49534	0.925604	0.00702414	0.00198966
PX109	AD	Female	83	6	0.0636351	1.55e-05	10.2429	1.55715	0.00260609	0.19876	0.0588432	0.352806	0.00735884	0.520917	0.0171522	0.190099	0.0112624	0.000291751	1.66513	0.748854	0.000625156	0.000337043	0.599553	0.00660567	0.64742	0.514971	4.50324	0.192376	0.0045698	0.782131	0.333976	1.04104	0.00959999	0.301136
PX110	NC	Female	70	4.333333336	0.0811558	1.55e-05	14.2958	0.695048	0.00261097	0.159346	0.0400336	0.313262	0.00903451	0.45339	0.00784471	1.9909	0.0152506	6.83e-05	1.55732	1.13475	0.000540509	0.000261291	0.423273	0.00800214	0.505143	0.0564146	2.26194	0.293591	0.00425712	0.508546	1.13454	0.807987	0.00720178	0.0703105
PX111	AD	Female	80	4	0.09784	0.00306353	12.742	1.25388	0.00295818	0.164695	0.0439573	0.502829	0.00355655	0.444656	0.0427777	0.526158	0.00584814	0.00212968	1.40298	0.69581	0.00107485	0.000585159	0.582966	0.00607711	0.387027	0.131892	0.923136	0.305271	0.00223917	0.330989	0.686237	0.984171	0.007933	0.0177815
PX112	AD	Male	77	6	0.0601055	1.55e-05	6.5062	0.910525	0.00211745	0.0976162	0.0316704	0.212672	0.0106501	0.320819	0.0164772	1.18603	0.00467272	6.83e-05	1.3277	0.646083	0.00133055	0.000260193	0.364714	0.00461616	0.460094	0.0235567	2.00485	0.217456	0.00201796	0.307246	0.826539	0.902231	0.00806578	0.0807044
PX113	AD	Female	71	4	0.0759867	1.55e-05	8.62206	1.82306	0.000859268	0.161806	0.057032	0.255051	0.00635631	0.489031	0.0277318	1.14934	0.00798509	0.00317102	1.39922	0.734271	0.000492013	0.000432557	0.681876	0.00641223	0.550361	0.211325	1.98129	0.252869	0.00266105	0.460184	0.438563	0.945664	0.0146171	0.142316
PX114	NC	Male	61	6	0.166265	0.00130742	8.79906	0.816684	0.00238727	0.180031	0.0577234	0.297312	0.00720462	0.478097	0.0177871	2.26688	0.00517765	6.83e-05	1.57789	0.823977	0.00117499	0.000432372	0.663493	0.00412711	0.618877	0.288581	4.88049	0.245331	0.0035721	0.494988	1.08465	1.05548	0.00905448	0.0801692
PX115	AD	Female	86	3	0.0956097	0.00203208	7.01216	1.11039	0.00238512	0.209625	0.0590501	0.418581	0.00833098	1.03178	0.0144803	6.47129	0.00523693	6.83e-05	1.46779	0.680084	0.00122067	0.000311832	0.947706	0.00448976	0.729753	6.44796	5.76386	0.248492	0.00602392	0.66859	0.345909	2.0352	0.0116098	0.0233787
PX116	NC	Male	79	4.75	0.161916	0.00101208	7.91532	1.11748	0.00332817	0.319696	0.0589688	0.556689	0.00637712	0.5934	0.00586688	2.71686	0.0132719	0.00352288	2.49603	1.00106	0.00122492	0.00122811	0.936446	0.00627784	0.850548	0.250025	3.09282	0.387128	0.00614921	0.812594	0.61923	1.14647	0.0070155	0.0376321
PX117	AD	Female	87	4	0.067962	1.55e-05	5.74431	0.98818	0.00277096	0.285282	0.0503989	0.493155	0.00672907	0.810844	0.00961322	2.3559	0.00452783	6.83e-05	2.20121	0.70621	0.00104219	0.000320567	0.616552	0.0080426	0.83999	0.0834145	1.36376	0.276647	0.00444424	0.595314	0.511413	0.884177	0.0119524	0.0969949
PX118	NC	Female	73	6	0.0685003	1.55e-05	7.28921	0.806997	0.00299406	0.14309	0.0538971	0.499247	0.00581722	0.427128	0.00608709	0.244555	0.00757118	6.83e-05	0.906314	0.567853	0.000635301	0.000108311	0.514685	0.00864205	0.542643	0.293834	0.242741	0.2841	0.00405239	0.524156	0.295362	0.793401	0.00880342	0.188945
PX119	AD	Female	73	4	0.0717342	0.0019759	7.8725	2.0113	0.00237218	0.279363	0.0688852	0.714024	0.00737623	0.863721	0.0116429	5.2908	0.00577981	6.83e-05	1.0332	1.41418	0.00223099	0.00108399	0.787759	0.00901216	0.762694	1.47924	0.352369	0.357599	0.00331414	0.778367	0.569841	0.691679	0.00990321	0.175534
PX120	NC	Female	68	3	0.0722415	8.79e-05	7.91273	1.07224	0.00193137	0.302458	0.040777	0.289557	0.00671234	1.00767	0.0201616	0.637015	0.00639592	6.83e-05	2.41837	0.68657	0.000475945	0.000104818	0.591356	0.00914733	0.906089	0.102236	4.60321	0.31717	0.00515546	0.740541	0.494179	0.835236	0.0106737	0.259316
PX121	AD	Female	82	15	0.0761788	0.00165967	10.7963	1.40569	0.0015423	0.320912	0.0752379	0.273236	0.00953587	1.04021	0.0168098	4.61936	0.00818264	0.00159509	1.77422	0.830524	0.00120155	0.000814956	0.893169	0.00500624	0.896561	1.38521	10.9608	0.351467	0.00358438	1.03058	0.71875	1.08621	0.0129688	0.053827
PX122	AD	Female	61	5.5	0.0716169	0.0018095	6.45019	0.992035	0.00126962	0.148227	0.0629389	0.250045	0.00561725	0.425038	0.0119184	0.834499	0.00062076	6.83e-05	1.56051	0.983045	0.00051844	0.000342404	0.667914	0.0055833	0.634388	0.790525	4.75902	0.22572	0.00459901	0.550686	0.85485	0.76183	0.00832671	0.222107
PX123	NC	Male	62	7	0.0970507	0.000775087	10.4019	1.97043	0.0018333	0.221336	0.0508818	0.231876	0.00785397	0.656513	0.0135554	1.39708	0.00783041	0.00184049	2.08421	0.64127	0.000813781	0.00032144	0.613908	0.00768555	0.815179	0.031187	3.65516	0.364904	0.006928	0.671861	0.870232	0.572731	0.00748001	0.109627
PX124	AD	Male	78	15	0.108079	0.0013528	8.9583	0.994439	0.00372803	0.264502	0.0677974	0.254571	0.00969948	0.592457	0.0148382	4.79202	0.00487192	0.000962717	2.29875	0.90486	0.000798907	0.000168582	0.808709	0.00835398	0.899444	0.067395	5.36896	0.38883	0.00606446	0.776398	1.17902	0.860625	0.0093767	0.196803
PX125	NC	Male	56	3	0.257834	0.00162941	10.1729	1.82318	0.00252846	0.227171	0.0580417	0.600803	7.19e-05	0.687834	0.0156675	1.13603	0.00540782	0.0013025	1.25555	1.6719	0.000662923	0.000388698	0.581289	0.00898885	0.784416	0.205823	4.36453	0.582874	0.0036937	0.467722	0.741911	0.771807	0.00943463	0.38318
PX126	AD	Male	59	6	0.125091	0.00248013	8.34175	2.47161	0.00343164	0.137964	0.0518614	0.853753	7.19e-05	0.79512	0.0123522	3.27078	0.00377803	0.00130014	1.29657	0.828433	0.00187297	0.000124908	0.715907	0.00702271	0.88325	2.20841	0.104394	0.281193	0.00535077	0.547494	1.72163	1.15934	0.00865604	0.0214637
PX127	AD	Male	79	6	0.168173	0.000607247	12.6914	1.42789	0.00450941	0.242095	0.0623172	0.517069	0.00827063	0.579562	0.0177796	1.69368	0.00883711	6.83e-05	1.45921	0.914023	0.00280467	0.000594839	0.76971	0.0064503	0.749492	0.0215121	0.0920833	0.290274	0.00128487	0.671736	0.422387	1.46285	0.00803092	0.0966423
PX128	NC	Female	85	3.25	0.157706	0.00190386	6.96147	1.95603	0.00347044	0.140162	0.0483474	0.610157	0.00641566	0.672377	0.022985	3.55608	0.00849069	6.83e-05	1.57517	1.04139	0.000553498	0.000514479	0.377964	0.00587696	0.50502	0.0393323	1.87962	0.251083	0.00549326	0.520568	0.406217	0.839196	0.0132229	0.100147
PX129	NC	Female	61	1	0.132616	0.000426442	10.5354	1.6991	0.00461611	0.175972	0.0608676	0.893103	0.0425231	0.650746	0.0225408	2.29548	0.00494283	0.00166352	2.06003	0.85866	0.00124829	0.000455083	0.892291	0.0061697	0.626302	0.0979571	0.523982	0.285252	0.00293457	0.527245	0.728511	2.4705	0.00972127	0.16789
PX130	AD	Male	63	2	0.119068	0.00231518	15.7388	2.24591	0.00324087	0.107873	0.0442157	0.552434	0.00873891	0.611697	0.0162972	2.0906	0.00770951	6.83e-05	0.750587	1.11797	0.00230323	0.000393939	0.490591	0.00833813	0.78394	0.742625	0.576841	0.249962	0.00352419	0.518213	0.515229	0.67882	0.0104511	0.0394869
PX131	AD	Male	60	22	0.0635525	0.0022309	6.41423	0.865765	0.00304364	0.170761	0.0532555	0.15915	0.00777253	0.348526	0.00836132	0.622931	0.00268531	6.83e-05	1.2051	0.905021	0.000382456	0.000295236	0.635725	0.0061697	0.62408	0.0142264	4.12787	0.341973	0.00385216	0.470823	0.593911	0.627403	0.0132351	0.696529
PX132	AD	Female	82	2	0.0635536	0.000700171	7.81862	1.2682	0.00182683	0.31475	0.0629002	0.389989	0.00988345	0.588137	0.0827905	1.59306	0.00737472	0.000205285	1.82131	1.24597	0.000859463	0.000599207	0.678746	0.00490182	0.699901	2.35859	5.26609	0.247308	0.00428946	0.623486	1.05335	1.04025	0.0147222	0.05303
PX133	AD	Female	70	7	0.0871381	0.00288208	8.31646	1.14598	0.00259636	0.22438	0.0596648	0.258545	0.0077958	0.589563	0.0227797	5.37744	0.00610181	0.00222039	0.860287	0.817522	0.00120261	0.000388698	0.511499	0.00773869	0.65598	0.166512	5.13685	0.247488	0.00414943	0.540307	0.466831	0.805502	0.0137677	0.0171111
PX134	AD	Male	77	5	0.240322	0.00255289	9.14164	2.12757	0.00435637	0.250688	0.0714998	1.7762	0.00639676	0.53287	0.0177956	0.165897	0.00516021	0.00668947	1.84193	1.93841	0.000765974	0.000312706	0.84442	0.00673091	0.857691	0.451161	0.568474	0.907467	0.00600672	0.542854	0.613729	0.869591	0.0124057	0.555941
PX135	AD	Male	67	4	0.147538	1.55e-05	12.8956	0.790417	0.00250044	0.162528	0.0503087	0.541708	0.00622006	0.523877	0.0419903	0.936443	0.00978103	0.00269938	1.92053	1.02633	0.000604492	0.000274273	0.758102	0.00500996	0.706698	0.0318534	0.399711	0.386208	0.00342838	0.65563	0.578954	0.855488	0.00888372	0.0935177
PX136	NC	Female	64	1	0.0626423	1.55e-05	5.88552	0.926314	0.0019012	0.182589	0.0475116	0.481565	0.00739586	0.4853	0.018891	0.371226	0.00443832	6.83e-05	0.939479	0.904425	0.000781909	0.000289995	0.399219	0.00707492	0.55319	0.374041	0.496557	0.171113	0.00301196	0.481779	0.478157	1.86569	0.0112927	0.274857
PX137	AD	Female	73	3	0.0692571	0.00310755	8.59062	1.49231	0.0035933	0.232318	0.0637004	0.322933	0.011814	0.66631	0.0269075	1.56197	0.00371875	0.00119396	1.30369	0.971255	0.000886022	0.000687428	0.763257	0.00581357	0.605176	0.164965	10.202	0.268654	0.00326255	0.622524	1.30562	0.763634	0.00874752	0.0158208
PX138	NC	Male	76	3	0.118877	0.00156314	7.38153	1.65799	0.00239158	0.186605	0.059641	0.572179	0.0050108	0.450056	0.0204652	0.987006	0.0108156	6.83e-05	2.20048	1.34831	0.000401578	0.000312706	0.697245	0.00427161	0.555997	4.8319	6.93977	0.485038	0.00440616	0.686473	1.05641	0.875454	0.0115925	0.358252
PX139	AD	Female	68	4	0.0673545	0.000497755	6.8821	0.910698	0.00286904	0.111678	0.0462047	0.348771	0.00647965	0.325823	0.0205589	2.40772	0.00590419	0.00111609	1.26183	0.945654	0.00111868	0.00036162	0.420893	0.00297298	0.487351	0.0272846	4.07017	0.396389	0.00363474	0.38615	0.487622	0.846819	0.0114462	0.0342364
PX140	AD	Female	82	15	0.0679311	1.55e-05	10.6977	0.668502	0.00184838	0.17556	0.0466678	0.274186	0.00745767	0.437922	0.0138684	0.280951	0.00424418	6.83e-05	0.904106	0.712878	0.000775535	4.89e-05	0.513296	0.00581544	0.430076	1.26363	3.97003	0.438361	0.00358438	0.531909	0.578963	0.734691	0.00800348	0.00468898
PX141	NC	Female	70	6	0.0618471	1.55e-05	9.87729	0.894423	0.00288736	0.152804	0.0528758	0.29311	0.00755947	0.586744	0.0103198	1.36123	0.0104134	0.000896649	1.95768	0.769049	0.000260282	0.000255056	0.659246	0.00499412	0.436276	0.0409767	6.6252	0.210971	0.00471079	0.523624	0.341149	0.72159	0.00788151	0.0227376
PX142	AD	Female	73	4	0.073042	1.55e-05	6.30738	0.645627	0.00454175	0.156809	0.0638531	0.305349	0.00823209	0.520597	0.0212233	0.87188	0.00513347	6.83e-05	1.12693	0.941745	0.00421657	0.000359	0.59109	0.00962092	0.563888	1.61803	2.19479	0.156481	0.00428209	0.553651	0.588002	4.37677	0.0102478	0.117342
PX143	NC	Female	81	1	0.0562172	0.000923477	5.56226	0.449914	0.00272138	0.160762	0.0414116	0.295692	0.0115915	0.327871	0.0129763	3.01107	0.00264114	6.83e-05	1.3917	0.68949	0.000533313	0.000155479	1.02919	0.00830923	0.436991	0.0955648	0.247167	0.299885	0.00247025	0.508344	0.206253	0.589396	0.00640969	0.366354
PX144	AD	Male	73	4	0.164943	1.55e-05	8.33309	1.93517	0.00327859	0.208516	0.0540845	0.453718	0.00810847	0.778677	0.0102232	1.74882	0.0060309	6.83e-05	1.62393	1.3081	0.00203339	0.000103071	0.735631	0.00490089	1.15071	0.271601	9.48733	0.360443	0.00433737	0.706144	1.16226	0.633344	0.0115753	0.0406283
PX145	NC	Male	82	7	0.142219	3.1e-05	12.794	1.10382	0.00406214	0.20228	0.0521301	0.248295	0.00526022	0.74249	0.00716939	5.37019	0.00844768	6.83e-05	1.66883	0.91669	0.00104963	0.000515353	0.53302	0.012578	0.750392	1.98495	4.12504	0.242804	0.0037453	0.694486	0.823288	0.860372	0.0129099	0.0409157
PX146	NC	Male	81	18	0.130079	1.55e-05	10.4965	0.943272	0.00150134	0.201941	0.0486409	0.254635	0.00517732	0.444954	0.0148326	0.208169	0.00436043	6.83e-05	1.82236	0.759926	0.000804219	0.000103071	0.682186	0.00536049	0.650322	0.515022	7.81072	0.30368	0.00330677	0.567143	0.713739	0.987494	0.0104236	0.104766
PX147	NC	Female	79	6	0.208815	0.00046462	10.9805	0.94964	0.00429601	0.330932	0.0571761	0.855298	0.00632186	0.790307	0.00684048	11.2256	0.00729567	0.000717319	1.75507	1.44843	0.000390955	0.000414903	0.716234	0.00671973	0.633748	0.389519	0.500336	0.246896	0.00305864	0.676332	0.313986	1.45306	0.0133063	0.0308132
PX148	AD	Female	73	3	0.0739906	0.0001275	8.9092	1.02595	0.00330446	0.191245	0.0459152	0.498502	0.00914903	0.697749	0.0229297	1.2207	0.0137904	0.00218971	2.25281	0.960122	0.000614054	1.76e-06	0.560258	0.00534651	0.518005	0.306784	0.31584	0.290486	0.0045941	0.529498	0.423044	1.27628	0.00687319	0.297859
PX149	AD	Male	59	3	0.109817	1.55e-05	11.5213	1.0001	0.00340038	0.166618	0.0436277	0.26642	0.009277	0.476167	0.0182313	3.3855	0.00473591	0.000434167	1.94763	0.732406	0.00273031	0.000492642	0.493388	0.00610257	0.586499	5.47322	1.42278	0.240225	0.00245919	0.436777	0.896413	2.96365	0.00723098	0.0340305
PX150	AD	Male	75	5	0.345555	0.000653349	12.7741	1.97592	0.00180635	0.272725	0.0607952	0.489839	0.011209	1.00579	0.00835101	3.38985	0.00652495	6.83e-05	2.28944	1.56329	0.00123767	0.000249815	0.71359	0.00852085	0.905916	2.68046	7.73806	0.308829	0.00331782	0.714509	0.945645	1.41346	0.0113039	0.037307
PX151	AD	Male	77	4	0.139853	0.00217615	11.0751	1.6248	0.00241853	0.139729	0.0477198	0.537527	0.00601209	0.440087	0.0233654	0.392761	0.00814311	0.00126003	1.313	0.882816	0.00229155	0.000393939	0.418208	0.00748232	0.627321	0.525746	0.306079	0.226322	0.00268153	0.510687	0.559163	1.48936	0.00693621	0.0103971
PX152	AD	Male	83	5	0.101035	1.55e-05	5.12019	0.824407	0.0034284	0.228429	0.0490564	0.221604	0.00870619	0.75681	0.0170038	4.03518	0.00511371	6.83e-05	1.61085	0.602768	0.000850964	0.000438487	0.772517	0.00554788	0.920061	0.0559473	7.28607	0.178398	0.00274786	0.803109	0.63114	0.93039	0.0161421	0.00491013
PX153	NC	Male	82	3	0.08547	0.00139818	7.39567	0.969624	0.00610991	0.178329	0.0443674	0.329782	7.19e-05	0.511122	0.018354	4.06295	0.00514742	6.83e-05	1.5197	0.922135	0.000546062	0.000440234	0.544781	0.00727815	0.591876	1.64278	6.76384	0.225201	0.004131	0.440343	0.503597	0.811871	0.00837448	0.0833642
PX154	NC	Male	73	3	0.107301	1.55e-05	5.94906	1.18121	0.00311369	0.195314	0.0433947	0.604281	0.00659381	0.467088	0.0134711	1.28029	0.00703528	0.00100991	1.72388	0.912053	0.000578995	0.000607068	0.761593	0.00493632	0.67638	1.98993	2.73409	0.208074	0.0040659	0.473789	0.674074	0.856368	0.0115946	0.196313
PX155	AD	Female	62	4	0.0867192	0.00116407	9.12222	1.44351	0.00332494	0.240161	0.0723189	0.621142	0.0200774	0.681349	0.0118903	2.38347	0.00855579	0.00262388	2.09813	2.0159	0.00156807	0.000825438	1.13383	0.00548635	0.598174	0.0257564	1.2708	0.254423	0.0035549	0.575971	0.680427	0.873584	0.0149234	0.01071
PX156	NC	Female	64	1.999999984	0.200874	0.00242755	7.07669	0.922288	0.00176109	0.157697	0.0429247	0.785282	0.00605354	0.312789	0.0125453	0.206687	0.00917074	6.83e-05	2.65343	1.20313	0.000850964	0.000545051	0.677092	0.0101728	0.499372	0.0516365	2.47601	0.379262	0.00490242	0.44504	0.377063	0.929642	0.00810817	0.127339
PX157	NC	Female	72	5	0.182083	0.00304488	7.67013	1.38056	0.00323656	0.196953	0.0565088	1.05431	0.00709991	0.661155	0.0213386	3.56168	0.00971361	0.003294	1.61148	1.1802	0.000627865	0.000588725	0.752191	0.00518709	0.544041	0.595463	0.37068	0.33988	0.00376249	0.546441	0.734521	0.735725	0.00996217	0.0238984
PX158	NC	Male	70	14	0.157962	0.00220496	10.8501	1.64298	0.00298221	0.232371	0.0485199	0.395098	0.0101699	0.792837	0.0184787	1.62539	0.0087011	6.83e-05	1.76752	0.919893	0.000870087	0.000663844	0.511836	0.00427814	0.7966	0.264658	4.92333	0.683058	0.00281788	0.643203	0.764156	1.05236	0.0104074	0.114539

## Sheet: ST_2_Bile_Acids
ID	Group	Sex	Age	Fasting_time	CA	GLCAS	CDCA	GUDCA	DCA	TCA	GCA	TCDCA	GDCA	TDCA	GCDCA	TLCA	GLCA	TMCA
PX001	AD	Female	76	7	1.46134	0.581403	0.587391	0.0138649	0.107775	0.0115548	0.0296711	0.0209306	0.0785913	0.0121218	0.298548	0.00682799	0.00284739	0.00358368
PX002	AD	Female	73	5	0.0348697	5.31017	0.0599688	0.0455792	0.14833	0.0196929	0.101414	0.0443576	1.10957	0.0482031	1.71753	0.0107579	0.0401526	0.00755063
PX003	AD	Male	73	4.250000008	0.0421571	16.2293	0.0958175	0.0562424	0.179826	0.0686112	0.137844	0.229751	2.1007	0.149298	4.20475	0.0409287	0.0970484	0.00901058
PX004	NC	Male	77	3	0.0486795	12.88	0.0112437	0.0696102	0.143439	0.167214	0.401152	0.222176	3.69541	0.260188	3.94366	0.0501504	0.412282	0.00722568
PX005	NC	Male	62	6	0.121908	3.59839	0.366438	0.060813	0.281973	0.105117	0.76579	0.157367	2.35135	0.112756	5.39523	0.0155258	0.0384404	0.0223732
PX006	AD	Male	72	17	0.0309612	4.81646	0.0357731	0.0189074	0.111285	0.0414777	0.0842337	0.0691026	0.500814	0.0800102	0.752321	0.0159467	0.0417025	0.00918925
PX007	NC	Male	81	4	1.36054	8.22725	0.683232	0.363036	0.626184	0.0626409	0.517176	0.161641	3.67197	0.176198	5.77142	0.0320136	0.106316	0.014593
PX008	AD	Female	61	18	0.0227352	7.85989	0.000498702	0.0125092	0.0487404	0.0118158	0.0141801	0.0176199	0.114236	0.0195496	0.256492	0.0196374	0.00681725	0.0123091
PX010	AD	Male	60	3	0.058204	0.01722	0.0850414	0.147128	0.00779528	0.167571	0.404114	0.351228	0.00690625	0.00433082	3.78559	0.00961194	0.00311881	0.00347907
PX011	NC	Female	73	3	0.0875156	6.12352	0.0736561	0.0705658	0.251984	0.137498	0.468466	0.357854	2.37778	0.357183	4.09837	0.0405667	0.0464334	0.021166
PX012	NC	Male	64	4	0.0511365	5.48009	0.135856	0.0602641	0.0836493	0.0544999	0.166017	0.122031	0.805597	0.0771041	3.18373	0.0166976	0.0311247	0.00801444
PX013	AD	Male	59	5	0.0820141	7.77381	0.114824	0.0334886	0.078157	0.0608918	0.16567	0.118312	0.469864	0.0592268	1.50731	0.0150621	0.0101098	0.00886708
PX014	AD	Male	69	2	0.041792	10.0618	0.0894517	0.0236256	0.321881	0.0907359	0.126263	0.112093	1.09226	0.224079	0.615446	0.0112082	0.03063	0.0139468
PX015	AD	Female	78	7	0.0221669	9.35393	0.000498702	0.0208425	0.186004	0.0354003	0.0664495	0.0874787	0.757511	0.101912	0.908477	0.0237047	0.0162891	0.00752471
PX016	NC	Female	62	4	0.0837845	21.0558	0.318305	0.0151448	0.378777	0.0469833	0.268688	0.180596	3.24659	0.182781	5.1461	0.0383435	0.176487	0.0141653
PX017	AD	Female	66	4	0.0520275	6.27361	0.42679	0.0640932	0.698575	0.0160585	0.0870394	0.113088	4.93519	0.162742	5.4821	0.0274849	0.13065	0.00612308
PX018	AD	Male	66	4	0.0126989	5.30686	0.000498702	0.00871739	0.216651	0.0147075	0.03379	0.0230588	0.733366	0.0409097	0.527618	0.0188141	0.0259715	0.00930498
PX019	AD	Male	74	5.966666656	1.1028	8.16346	0.658748	0.0946605	0.582194	0.217791	0.620796	0.201559	4.05908	0.294476	3.89906	0.0398367	0.12179	0.00464369
PX020	NC	Male	57	14	0.301164	3.30873	0.174693	0.0595757	0.174592	0.0070904	0.0454964	0.00968318	0.392968	0.0113554	1.08668	0.0129345	0.0317386	0.0039614
PX021	NC	Male	80	3	0.781762	11.5197	0.184124	0.0168646	0.130913	0.0334503	0.153764	0.0776502	0.762378	0.0547364	1.65958	0.0132977	0.0233308	0.0115444
PX022	AD	Female	83	2	0.0995987	8.94661	0.10942	0.207495	0.253066	0.0395699	0.315234	0.0514975	1.55453	0.0542213	2.09756	0.0161884	0.0293643	0.00518435
PX023	AD	Male	60	2	0.0257129	8.60307	0.00694521	0.0825859	0.15733	0.0492647	0.154123	0.271257	2.19708	0.25907	3.26561	0.0875553	0.252397	0.0146865
PX024	AD	Female	79	6	0.0507662	14.5931	0.178377	0.0411959	0.329361	0.193183	0.45147	0.243496	3.30208	0.347471	3.73681	0.0379864	0.043657	0.0211919
PX026	AD	Female	70	5	0.039902	13.5448	0.00882991	0.294841	0.121908	0.0924118	0.292395	0.294609	3.17675	0.311135	4.38001	0.0589035	0.103386	0.0168389
PX027	NC	Female	73	3	0.0298644	9.35854	0.0225031	0.0424506	0.144357	0.0240841	0.145226	0.0905394	1.52583	0.0797828	2.16562	0.0557318	0.132743	0.0326188
PX028	AD	Male	75	6	0.0868715	7.09849	0.297285	0.280195	0.243599	0.0149385	0.0429441	0.0391392	0.288615	0.0197632	1.02259	0.0114462	0.0126871	0.0059083
PX029	NC	Male	60	5	0.0371634	2.24138	0.0915143	0.194962	0.127604	0.101483	0.405271	0.264249	3.61122	0.45929	4.68327	0.0175049	0.0422403	0.0280936
PX030	AD	Female	65	4	0.0323934	2.98879	0.105326	0.0524718	0.129792	0.0667231	0.110777	0.291432	1.68632	0.297277	2.93948	0.0699939	0.0729096	0.00866526
PX031	AD	Male	60	17	0.133932	1.01717	0.0618236	0.0403653	0.0247038	0.0140249	0.133274	0.0338825	0.1663	0.0112423	1.05352	0.00744024	0.00834304	0.0058148
PX032	AD	Male	81	6.25	0.0182905	23.2553	0.0493833	0.0298842	0.172346	0.119988	0.346554	0.14159	3.00562	0.2159	2.9497	0.052197	0.0600564	0.00875692
PX033	AD	Male	83	4	0.453747	13.8454	0.423507	0.0161566	0.476871	0.0822023	0.33088	0.0544656	2.74728	0.118184	1.59171	0.0211821	0.091024	0.00928925
PX034	AD	Female	60	4	0.570569	7.33121	0.225096	0.0133888	0.398326	0.0161085	0.0511461	0.0208534	1.1332	0.0419567	0.751076	0.0107848	0.0507174	0.00647438
PX035	AD	Male	61	3	0.0354633	17.2865	0.0387364	0.0978875	0.204918	0.0485626	0.136435	0.0948169	2.07117	0.134131	2.78786	0.0494418	0.210868	0.0205496
PX036	NC	Male	83	16.08333333	0.0873474	17.8687	0.0429652	0.0202975	0.0135454	0.155079	0.3249	0.247013	0.354484	0.0377243	3.78628	0.0517734	0.0358996	0.00551268
PX037	AD	Female	66	12.50000001	0.0913986	6.18802	0.0747438	0.015014	0.437096	0.0339136	0.0423513	0.0380845	0.419416	0.0694235	0.285352	0.0141907	0.00841999	0.00721727
PX038	NC	Female	68	5	0.0165284	8.68186	0.0530943	0.0181071	0.0991814	0.0341863	0.028423	0.149554	0.689045	0.138832	0.960291	0.0265277	0.0125872	0.00596832
PX039	NC	Female	62	2.333333344	0.0860479	0.647475	0.300996	0.375028	0.0467452	0.0375861	0.129893	0.125035	0.293807	0.0123425	3.46053	0.00959644	0.00703665	0.00341098
PX040	NC	Male	73	6	0.0999058	10.9469	0.0199454	0.0303289	0.0170452	0.192488	0.400107	0.201568	0.884469	0.0997927	3.53025	0.0192004	0.00661348	0.00623575
PX041	NC	Female	79	5	1.10457	6.42307	0.919164	0.032855	0.893921	0.0919907	0.0318377	0.121127	1.08715	0.108569	1.14798	0.0279615	0.166345	0.0093874
PX042	AD	Male	55	6.833333344	0.0598076	21.0834	0.0358897	0.0387202	0.0911374	0.207544	1.21209	0.208989	5.02572	0.222168	8.23629	0.0200949	0.043575	0.015389
PX043	AD	Female	65	3	0.0363453	20.7409	0.0990206	0.0181905	0.319362	0.0476854	0.092927	0.0830812	3.30862	0.221109	2.46202	0.0394095	0.0533048	0.0100159
PX045	AD	Male	76	7	0.0252635	36.6694	0.0769482	0.0183123	0.527057	0.0334302	0.11062	0.0434195	3.59202	0.152312	1.71852	0.034868	0.0572292	0.00554599
PX046	AD	Female	72	5	0.0120411	8.08479	0.0210644	0.037182	0.141254	0.0177142	0.0261101	0.0339793	0.457255	0.0590643	0.338501	0.0107407	0.0159413	0.00616642
PX047	AD	Female	67	18	0.0163729	52.2069	0.0571348	0.0979484	0.182269	0.0431132	0.138254	0.126322	3.29265	0.201763	3.99515	0.0340929	0.0611747	0.0131514
PX048	AD	Male	57	4	0.0269072	5.84851	0.109294	0.191236	0.158585	0.0377731	0.16085	0.160042	1.03595	0.0623427	4.48317	0.0130486	0.0736006	0.0028743
PX049	AD	Female	65	4	0.211018	4.43407	0.105326	0.0486838	0.147075	0.148927	0.194197	0.351825	2.16028	0.312852	3.00511	0.0677542	0.152884	0.0226873
PX050	NC	Female	65	5	0.0444066	7.45443	0.037899	0.0085844	0.0595097	0.0172677	0.0222555	0.0355951	0.0964771	0.0085019	0.404387	0.0115523	0.0165206	0.0043979
PX051	NC	Male	76	5	0.108873	12.3579	0.276271	0.194297	0.165523	0.173612	0.535742	0.247528	2.69525	0.142793	6.31313	0.0158947	0.0231018	0.00858958
PX053	NC	Female	62	4	0.0264985	1.35598	0.151751	0.0527316	0.0865102	0.0325358	0.0654152	0.0471705	0.371884	0.0240031	0.957252	0.0125437	0.0070034	0.00139393
PX054	NC	Female	68	4	0.18135	3.53622	0.115482	0.0104644	0.122889	0.0248431	0.0588791	0.0309714	0.54005	0.0473698	0.497745	0.015421	0.00810464	0.0115071
PX055	AD	Female	73	6	0.0351387	7.41787	0.0164479	0.0731865	0.125451	0.0580652	0.175905	0.105514	1.38507	0.0918987	2.81438	0.00925306	0.027933	0.0558796
PX056	AD	Female	77	3	0.342166	7.13344	0.573315	0.0483759	0.227054	0.043598	0.111858	0.107493	1.25033	0.0634651	2.64308	0.029151	0.121167	0.00903442
PX057	AD	Male	71	7.666666672	0.015883	13.9858	0.00266174	0.00871222	0.143816	0.016426	0.0348325	0.0316818	0.890073	0.0555657	0.766981	0.0112692	0.0309526	0.0148866
PX058	NC	Female	65	3	0.104316	6.10995	0.035983	0.0882788	0.0678857	0.0280111	0.325548	0.0495224	2.63035	0.0423369	5.00002	0.0187246	0.156168	0.00656353
PX059	NC	Female	79	1	1.28781	14.7508	1.34953	0.322732	1.2002	0.129207	0.412534	0.257106	6.99429	0.313487	5.80918	0.0228129	0.0934179	0.0238003
PX060	AD	Male	82	3	0.0323	59.3457	0.206911	0.0656595	0.859199	0.0206714	0.160736	0.0232073	2.9323	0.0411859	2.09842	0.0175944	0.245104	0.00767741
PX061	NC	Female	68	4	0.0205953	6.26003	0.0209122	0.00828005	0.0240367	0.231478	0.131645	0.151899	0.3052	0.0900233	1.01398	0.0301349	0.0245205	0.00719476
PX062	AD	Female	78	5	0.0208368	7.94245	0.00723696	0.086457	0.124734	0.0397437	0.0762973	0.121434	1.00657	0.133548	1.71438	0.0295471	0.0249567	0.0126768
PX063	AD	Female	63	3	0.0998961	0.127634	0.434798	0.223888	0.00516009	0.171623	0.37115	0.506226	0.00345312	0.00495988	7.80547	0.00709049	0.00214606	0.00272122
PX064	AD	Male	81	5	0.0100336	2.05993	0.0289958	0.00737135	0.0107158	0.247035	0.173972	0.178148	0.770604	0.278819	1.04189	0.0142187	0.00346694	0.0359702
PX065	NC	Male	72	3	0.109264	15.224	0.24339	0.117775	0.215412	0.107412	0.414533	0.140105	2.31316	0.0993639	4.2533	0.0249486	0.110738	0.00565585
PX066	NC	Male	66	4	0.0626912	14.2146	0.182143	0.0696204	0.410245	0.054834	0.277194	0.110273	2.06664	0.0732705	3.18194	0.0140346	0.104532	0.0171792
PX067	NC	Male	67	6	0.0274665	9.46461	0.0112077	0.00669308	0.0513304	0.270732	0.275108	0.473783	1.37601	0.323557	3.62548	0.0924724	0.0887409	0.0190918
PX069	NC	Male	78	4	0.259147	12.1957	0.096759	0.0134392	0.0896575	0.0143829	0.0693917	0.0423757	0.446273	0.0275293	0.88492	0.0169238	0.0147907	0.0161175
PX070	AD	Female	78	1	0.0360656	6.39802	0.0478229	0.00975658	0.0711437	0.149269	0.19234	0.0873031	0.788158	0.0759061	1.0628	0.0131831	0.0124834	0.00435377
PX071	AD	Male	69	1	0.0445132	0.0389122	0.0591214	0.00301219	0.00614702	0.0988917	0.379529	0.0388018	0.00345312	0.000621371	1.54814	0.00313243	0.00384678	0.00258165
PX072	AD	Female	80	1	0.0306602	36.1961	0.0283005	0.0763735	0.115029	0.0801724	0.265567	0.195167	1.59142	0.130128	4.35424	0.0609845	0.194404	0.0101483
PX073	AD	Male	77	6	0.0257318	81.6576	0.0349439	0.0351654	0.410789	0.0479383	0.157822	0.0766558	6.39019	0.241895	3.06323	0.0377636	0.149881	0.00504894
PX074	AD	Male	73	4	0.00816965	9.7618	0.0335614	0.0181827	0.0190311	0.05158	0.240618	0.139507	0.306555	0.0196115	4.06168	0.019048	0.0228143	0.029721
PX075	AD	Male	72	18	0.0658575	24.5451	0.175768	0.153571	0.451607	0.417303	1.54133	0.442889	8.19693	0.475061	9.6744	0.0488414	0.0586486	0.0123248
PX076	NC	Male	71	3	0.0232134	9.12917	0.0484735	0.00664525	0.0985463	0.0367902	0.162225	0.123431	1.40156	0.125121	2.54993	0.0389159	0.0506154	0.0122591
PX077	NC	Male	71	4.250000008	0.299967	8.45493	0.0948786	0.0152376	0.0641918	0.463932	0.478749	0.72949	0.816153	0.169063	3.71651	0.0331714	0.0154023	0.00915259
PX078	NC	Male	73	8	0.197817	2.84426	0.205077	0.0158708	0.187889	0.049358	0.157226	0.0542766	0.5029	0.0334913	0.662708	0.00422388	0.0050083	0.00202595
PX079	AD	Female	73	4	0.0208844	1.90047	0.0330998	0.0217218	0.137122	0.030099	0.128168	0.182375	1.28143	0.117463	2.45848	0.00682243	0.0148252	0.00483644
PX080	AD	Male	81	4	0.0243742	9.52193	0.021611	0.133171	0.12859	0.101396	0.281937	0.280127	2.90723	0.314786	3.87105	0.038787	0.0376628	0.011451
PX081	AD	Female	58	4	0.0311996	17.0318	0.0407398	0.0551377	0.167584	0.0453054	0.255607	0.0865229	1.71475	0.0718806	3.07645	0.0213895	0.0684995	0.0130741
PX082	AD	Male	76	4	0.0497771	4.20542	0.222904	0.223482	0.335421	0.0551286	0.238114	0.122825	2.86885	0.13001	4.52022	0.013902	0.0191455	0.0025615
PX083	AD	Female	68	8	0.0195875	31.8702	0.0150357	0.0488393	0.158828	0.0169435	0.102443	0.0633273	1.45078	0.0607964	2.64662	0.0257001	0.088718	0.00873566
PX084	NC	Female	73	2	0.595358	3.29088	0.201708	0.00753632	0.0824748	0.0342366	0.141764	0.113472	0.415748	0.0219407	1.9861	0.00480539	0.015195	0.0134652
PX085	AD	Female	62	5	0.0177856	9.8906	0.000997403	0.0135488	0.107692	0.0281417	0.0834254	0.0966401	1.44733	0.127577	1.50101	0.0316126	0.0621133	0.0136109
PX086	NC	Female	72	6	0.118742	0.140998	0.302278	0.074357	0.0511071	0.00764829	0.0803812	0.060132	0.173634	0.00633674	1.59959	0.00169831	0.00214534	0.0027823
PX087	NC	Male	74	6	0.0176549	48.1827	0.0462264	0.034425	0.0405053	0.0982783	0.207962	0.293149	0.9788	0.13426	4.07775	0.0186392	0.0106007	0.0423218
PX088	NC	Female	66	5	0.0188177	13.9138	0.0376607	0.0589448	0.315905	0.0604043	0.239474	0.0928721	2.60757	0.185993	1.95224	0.0240553	0.0464552	0.0126725
PX089	NC	Female	65	2	0.0511961	7.67156	0.230645	0.146368	0.0821712	0.140523	0.453107	0.657566	1.6637	0.147969	8.15663	0.0395956	0.0725634	0.00789357
PX090	NC	Male	76	4	0.548212	6.80379	0.423537	0.037774	0.129378	0.0205153	0.119596	0.047393	0.484362	0.011772	2.33927	0.0176798	0.0770305	0.00387221
PX091	NC	Female	80	4	0.0124586	4.76623	0.0407599	0.00372825	0.169559	0.0620539	0.127505	0.141707	1.31933	0.188823	1.61816	0.0352298	0.0409302	0.0258934
PX092	NC	Female	80	3	0.0469011	15.2137	0.105326	0.0186021	0.346435	0.0375291	0.138921	0.25512	1.53349	0.144327	4.18691	0.0373385	0.0787253	0.0163485
PX093	NC	Male	55	4	0.645253	16.4673	0.296203	0.0635452	0.325537	0.00943318	0.0652265	0.0344747	0.979567	0.0239768	1.66517	0.00758886	0.00724563	0.00888834
PX094	AD	Male	57	2	0.0197457	11.5194	0.075571	0.330236	0.118705	0.161569	0.727939	0.9625	5.46952	0.548948	12.2804	0.0488463	0.0931347	0.0543647
PX095	NC	Male	62	3	0.0177396	10.7678	0.0345616	0.0239664	0.361865	0.0268416	0.0919976	0.0831367	2.81013	0.2285	1.64996	0.104307	0.290323	0.0081085
PX096	AD	Female	70	5	0.0399716	6.83056	0.0972621	0.0492166	0.135371	0.0694389	0.30374	0.226296	1.07552	0.0567133	4.42378	0.029649	0.132626	0.0042175
PX098	AD	Male	74	7	0.026984	3.77213	0.235217	0.0276327	0.298188	0.0443072	0.107782	0.104657	0.840899	0.0664843	1.89534	0.0151753	0.0235464	0.00441011
PX099	AD	Male	62	4	0.0706822	7.42943	0.176141	0.293776	0.310077	0.110178	0.477306	0.386519	4.18175	0.379807	6.7267	0.0196044	0.0677687	0.0268083
PX100	AD	Male	61	6.25	0.0723167	7.44287	0.189317	0.00746424	0.558014	0.00563192	0.0214561	0.00617736	0.384065	0.0046851	0.353593	0.00453126	0.0154218	0.00132597
PX101	NC	Male	77	5	0.12051	3.30927	0.209494	0.0125262	0.208544	0.00833943	0.0479976	0.0175469	0.339514	0.0130306	0.620799	0.00317845	0.0162019	0.0026907
PX102	AD	Female	80	5	0.056437	1.17903	0.368972	0.132982	0.136733	0.0193512	0.0654396	0.171568	0.425256	0.0373233	2.82986	0.00587514	0.00523764	0.00260731
PX103	AD	Male	57	5	0.0618981	14.7696	0.0416531	0.194917	0.0752305	0.0526532	0.495752	0.289323	3.40301	0.115529	10.5176	0.0368454	0.0964046	0.0165494
PX104	AD	Female	76	3	0.0354152	4.2337	0.0840971	0.0435335	0.239132	0.00384769	0.0157242	0.0234288	0.260374	0.0128326	0.832912	0.00975108	0.0360605	0.00304421
PX105	AD	Female	69	5	0.0556945	9.43731	0.0993059	0.0353049	0.315846	0.0546377	0.312802	0.103437	5.87856	0.208311	4.55331	0.0260732	0.0489924	0.00469785
PX106	AD	Male	71	6.416666656	0.0800087	6.58424	0.0863525	0.0234657	0.0384194	0.0584569	0.113793	0.161717	0.222214	0.0281449	2.07738	0.0170764	0.0206463	0.0155487
PX107	AD	Female	70	6	0.0519679	1.84403	0.00930687	0.0584755	0.146832	0.0526923	0.361308	0.0968559	1.31607	0.098108	1.55395	0.0100641	0.00703582	0.00324387
PX108	NC	Female	60	7	0.033261	7.18504	0.0102636	0.00343607	0.139448	0.0180485	0.0735268	0.0571715	0.543488	0.0467403	0.823467	0.0134235	0.0195575	0.0114545
PX109	AD	Female	83	6	0.697816	12.6537	0.235311	0.13842	0.405744	0.0656011	0.212829	0.272259	2.58925	0.188262	3.82386	0.0166611	0.0423245	0.0178119
PX110	NC	Female	70	4.333333336	0.187143	19.6186	0.0540001	0.045855	0.12965	0.0442766	0.285253	0.106326	2.52189	0.146651	2.57116	0.0305712	0.0142966	0.0241211
PX111	AD	Female	80	4	0.31808	8.45751	0.112811	0.0492117	0.129796	0.04689	0.220953	0.117928	1.37191	0.083814	3.37839	0.0234365	0.0694761	0.017442
PX112	AD	Male	77	6	0.0279567	11.1667	0.0588418	0.0338421	0.157787	0.0199919	0.136906	0.0471556	1.07341	0.034268	2.0222	0.0113951	0.0393708	0.040418
PX113	AD	Female	71	4	0.0146481	12.9246	0.0110984	0.0015061	0.389039	0.00340926	0.0154249	0.0108102	0.493027	0.0120387	0.336593	0.00441933	0.0485507	0.00823886
PX114	NC	Male	61	6	0.248977	2.62003	0.152963	0.0361927	0.101157	0.106472	0.286002	0.0886662	0.516724	0.0506529	1.21467	0.00709613	0.0100629	0.0250695
PX115	AD	Female	86	3	0.0137922	12.6178	0.0400667	0.134317	0.0987154	0.061331	0.142707	0.283882	1.32624	0.104436	5.59486	0.063217	0.187321	0.00212627
PX116	NC	Male	79	4.75	0.613626	20.9503	0.317425	0.461131	0.299941	0.422154	0.828822	0.468244	5.10369	0.370076	11.3864	0.0533826	0.0702101	0.130735
PX117	AD	Female	87	4	0.0191894	13.4822	0.0292288	5.21606	0.115166	0.0997514	0.310908	0.219093	1.74609	0.159048	3.08415	0.02936	0.108942	0.0282866
PX118	NC	Female	73	6	0.0230574	6.48629	0.0145234	0.193574	0.116845	0.0290871	0.0913364	0.117961	1.13058	0.0943282	2.03312	0.0134007	0.0409493	0.00752242
PX119	AD	Female	73	4	0.0305539	14.6966	0.0465643	0.24319	0.438391	0.299672	0.818907	0.209999	11.908	0.614495	4.0146	0.0291148	0.0697938	0.0241337
PX120	NC	Female	68	3	0.0428267	4.0113	0.267893	0.318257	0.0812654	0.0896044	0.130819	0.366012	0.994961	0.177522	3.71872	0.0198954	0.0263193	0.0105124
PX121	AD	Female	82	15	0.655124	23.2254	2.30951	0.0196507	0.730641	0.00725694	0.0444642	0.0179878	1.17003	0.00967107	1.79106	0.00706497	0.10908	0.00584544
PX122	AD	Female	61	5.5	0.230336	9.96743	0.241635	0.0536809	0.188597	0.0183309	0.0784852	0.0645026	1.17041	0.0717023	1.69803	0.0119702	0.0456	0.00536612
PX123	NC	Male	62	7	0.0496122	5.17433	0.106435	0.0406072	0.010742	0.0125107	0.0243201	0.0230808	0.0285723	0.00124274	0.666255	0.00645934	0.00915822	0.00371797
PX124	AD	Male	78	15	0.0384222	3.05968	0.0666944	0.0229316	0.10895	0.0083566	0.0226316	0.0231977	0.300518	0.0206841	0.440698	0.0110696	0.0157353	0.00306567
PX125	NC	Male	56	3	1.90073	8.04375	1.40031	0.187316	0.411842	0.0945018	0.345021	0.267801	3.00376	0.131866	8.26601	0.0194331	0.0324487	0.0436942
PX126	AD	Male	59	6	0.0450127	1.88561	0.170284	0.699841	0.0531115	0.0655832	0.189258	0.160418	0.517046	0.0454474	2.7101	0.00874162	0.00712936	0.00433903
PX127	AD	Male	79	6	0.0445997	7.81688	0.0448671	0.0395742	0.0940435	0.107014	0.173767	0.130156	1.58003	0.127002	1.7275	0.0228601	0.0133526	0.0707363
PX128	NC	Female	85	3.25	0.0657356	2.97377	0.0289857	0.0316778	0.0524458	0.0874908	0.123466	0.209396	0.579593	0.0926534	2.07631	0.0112036	0.0192342	0.0777505
PX129	NC	Female	61	1	0.0560315	6.99619	0.0577734	0.096365	0.0989194	0.251693	0.319605	0.616447	2.94164	0.449915	5.43366	0.106769	0.136629	0.0157668
PX130	AD	Male	63	2	0.0202407	7.91336	0.0489732	0.067542	0.0756619	0.0669246	0.109565	0.154137	0.630028	0.111284	1.72942	0.0262456	0.0176501	0.0659636
PX131	AD	Male	60	22	0.0155176	3.60972	0.0622303	0.0367452	0.064082	0.0424751	0.0724754	0.0796441	0.541894	0.0551385	1.48774	0.0122268	0.032993	0.00465016
PX132	AD	Female	82	2	0.0557757	18.4103	0.686594	0.0758592	0.343634	0.180477	0.493814	0.458687	3.84422	0.335321	9.59281	0.0787556	0.12445	0.0197359
PX133	AD	Female	70	7	0.2115	3.96111	0.607063	0.0786908	0.144761	0.0979486	0.292805	0.173032	1.06448	0.05519	4.12134	0.0191994	0.0288437	0.00286626
PX134	AD	Male	77	5	0.0193888	24.8747	0.055545	0.585339	0.108161	0.160321	0.766426	0.436299	5.47347	0.272211	14.0804	0.0474894	0.158777	0.0355435
PX135	AD	Male	67	4	1.14697	0.542444	0.145121	0.00724343	0.028007	0.0660405	0.191329	0.0234096	0.0968406	0.00537059	0.61824	0.00477543	0.00663232	0.00107995
PX136	NC	Female	64	1	0.419401	5.23708	0.272041	0.253194	0.256418	0.0352016	0.328627	0.0663279	2.93177	0.0553511	5.89267	0.0124336	0.112154	0.0044039
PX137	AD	Female	73	3	0.0785557	10.7161	0.250484	0.0519108	0.574768	0.0240143	0.104686	0.0285681	3.1242	0.0892686	1.87192	0.0227137	0.0926286	0.0107719
PX138	NC	Male	76	3	0.0242138	9.75042	0.0844259	0.00354705	0.273779	0.0372269	0.1045	0.101244	2.05318	0.172153	2.76213	0.022535	0.0851367	0.00776629
PX139	AD	Female	68	4	0.0334747	13.6061	0.251168	0.0185688	0.309366	0.0450889	0.169428	0.0897786	3.12913	0.114699	4.72451	0.0416637	0.206069	0.00539135
PX140	AD	Female	82	15	0.167802	8.05677	0.0787361	0.0228692	0.167434	0.00942448	0.0177713	0.0259375	0.384062	0.0250933	0.359519	0.0109408	0.0124253	0.00985771
PX141	NC	Female	70	6	0.024397	7.11537	0.105326	0.0156801	0.0635428	0.0209516	0.0435198	0.031665	0.384593	0.0187718	0.853204	0.00728312	0.0213096	0.00686773
PX142	AD	Female	73	4	0.0207327	8.38583	0.0374992	0.0139751	0.185258	0.024397	0.0997877	0.0124402	0.79632	0.0156168	1.03336	0.011857	0.0683237	0.00227643
PX143	NC	Female	81	1	0.0200998	1.4051	0.0702299	0.105437	0.0168461	0.0185906	0.0383248	0.0445226	0.536061	0.0240527	1.78247	0.00548286	0.0096916	0.0111539
PX144	AD	Male	73	4	0.0101745	6.10868	0.00709432	0.035138	0.0509769	0.195729	0.20895	0.285694	1.42155	0.202997	3.45923	0.0199141	0.0286584	0.0215174
PX145	NC	Male	82	7	0.0988321	11.8302	0.249262	0.572986	0.270243	0.0444202	0.24435	0.234597	2.88435	0.111828	7.92656	0.0252027	0.0865391	0.00385732
PX146	NC	Male	81	18	0.0418394	0.908851	0.260717	0.0476416	0.127427	0.0132208	0.0255953	0.0294544	0.342627	0.0195863	0.850782	0.00476192	0.0075065	0.00184757
PX147	NC	Female	79	6	0.0211207	7.75693	0.0639405	0.0137294	0.160899	0.107774	0.172707	0.134125	1.53943	0.141995	2.395	0.0198715	0.0705858	0.0113581
PX148	AD	Female	73	3	0.220679	2.75784	0.295024	0.166941	0.184347	0.0511591	0.129562	0.256446	1.9518	0.19387	3.35415	0.0140001	0.0215588	0.0149139
PX149	AD	Male	59	3	0.0535518	5.06591	0.0654063	0.0867922	0.126414	0.0139419	0.105766	0.0423146	1.21385	0.0283608	3.28739	0.0171196	0.0678281	0.00214429
PX150	AD	Male	75	5	3.4241	13.4135	2.22116	0.0504094	0.359948	0.220554	0.319625	0.601688	2.11739	0.222692	7.94053	0.0271411	0.0520572	0.0321859
PX151	AD	Male	77	4	0.238291	10.0488	0.235623	0.0925573	0.109331	0.0342359	0.206928	0.102442	2.3965	0.0537975	5.54361	0.0203836	0.0828404	0.00551028
PX152	AD	Male	83	5	0.0107457	10.0606	0.0168275	0.00980361	0.12912	0.01006	0.0141352	0.017352	0.580845	0.0316294	0.439762	0.0168859	0.0126804	0.0128573
PX153	NC	Male	82	3	0.565842	4.10787	0.402967	0.0355601	0.18519	0.208148	0.601691	0.411033	4.19447	0.30131	8.7773	0.0496356	0.0760896	0.0132706
PX154	NC	Male	73	3	0.421081	10.4648	0.212829	0.101878	0.0605322	0.0367502	0.157147	0.138621	0.969639	0.0545042	4.5264	0.0243155	0.0463775	0.00722331
PX155	AD	Female	62	4	0.0428895	5.85314	0.0374802	0.0326864	0.164115	0.0302379	0.119902	0.088471	2.06949	0.0941213	4.33906	0.0237909	0.0756173	0.0044051
PX156	NC	Female	64	1.999999984	1.05956	12.2307	0.289318	0.0557578	0.0698271	0.0983437	0.533415	0.169602	0.961767	0.0510049	5.7758	0.0175736	0.0532591	0.0248918
PX157	NC	Female	72	5	1.49508	3.64852	1.65903	0.323592	0.351862	0.0273479	0.194039	0.0668327	1.82594	0.029678	6.06669	0.0163073	0.149345	0.00436305
PX158	NC	Male	70	14	0.0858994	4.58088	0.577923	0.260769	0.128624	0.443705	0.490044	0.421245	1.72504	0.15818	5.22748	0.0152072	0.011921	0.00739869

## Sheet: ST_3_Biogenic_Amines
ID	Group	Sex	Age	Fasting_time	beta-Ala	Putrescine	GABA	Serotonin	Dopamine	Spermidine	Histamine	Spermine	PEA	Trigonelline	TMAO	Hypoxanthine	Xanthine	Choline
PX001	AD	Female	76	7	0.335009	0.0408933	0.0378099	0.182407	0.00215501	0.104775	0.00167778	0.0368719	0.00289571	0.0381166	0.145218	0.011665	3.47e-05	3.1742
PX002	AD	Female	73	5	0.849738	0.0213228	0.0269155	0.0118421	0.00111351	0.0220214	0.000936227	0.0123625	0.00720689	0.00867122	0.155086	0.0128694	0.002003	2.68344
PX003	AD	Male	73	4.250000008	1.01086	0.0412925	0.0354504	0.0176976	1.17e-05	0.0787839	0.00272238	0.0300543	0.0022715	0.0487758	0.616016	0.00602794	0.000145226	4.21145
PX004	NC	Male	77	3	1.01636	0.0206168	0.033585	0.00447122	1.17e-05	0.017683	0.00114896	0.0107447	0.00224042	0.0187911	0.309123	0.0172962	3.47e-05	4.31509
PX005	NC	Male	62	6	0.954427	0.0429433	0.0300333	0.0821444	1.17e-05	0.0796481	0.0013356	0.0229824	0.00614626	0.00792328	0.296589	0.00508975	3.47e-05	3.83944
PX006	AD	Male	72	17	1.03216	0.0237396	0.0324719	0.00440352	1.17e-05	0.0870182	0.0013637	0.0197024	0.00550521	0.0686248	0.21625	0.0134308	0.00317151	3.93334
PX007	NC	Male	81	4	0.627619	0.025508	0.0410469	0.00734929	1.17e-05	0.0325632	0.0015654	0.0103632	0.00494964	0.068982	0.434306	0.0229851	3.47e-05	4.11901
PX008	AD	Female	61	18	0.350919	0.0603993	0.0307857	0.00302499	0.000740105	0.05623	0.00165069	0.0262521	0.0117603	0.00434103	0.111196	0.0101566	3.47e-05	2.68882
PX010	AD	Male	60	3	0.453948	0.0241203	0.0350297	0.0256058	6.53e-05	0.0259522	0.0013938	0.0119686	0.00764332	0.0390899	0.490999	0.0177349	0.00209907	2.36907
PX011	NC	Female	73	3	0.973956	0.0863387	0.0331672	0.065746	0.000845595	0.0915551	0.0017109	0.0311249	0.00665003	0.00802366	0.380332	0.0219123	3.47e-05	4.75906
PX012	NC	Male	64	4	0.581656	0.0317224	0.0407895	0.0249547	1.17e-05	0.0499274	0.00127038	0.0203927	0.00455336	0.0918238	0.147387	0.0119911	3.47e-05	3.32854
PX013	AD	Male	59	5	0.65217	0.024509	0.0235752	0.00746885	0.000858991	0.0504505	0.00153128	0.0136909	0.0129763	0.0124523	0.114185	0.00157329	0.00822984	2.47091
PX014	AD	Male	69	2	0.743625	0.0237327	0.0225272	0.0381984	2.34e-05	0.0558949	0.000773667	0.0157776	0.00314565	0.145721	0.163293	0.0078764	0.00151593	2.86609
PX015	AD	Female	78	7	0.542438	0.0224372	0.0281628	0.00881281	3.01e-05	0.0262699	0.00117204	0.0179517	0.00195292	0.0465122	0.160076	0.00504887	3.47e-05	2.07081
PX016	NC	Female	62	4	0.509965	0.00586943	0.0414327	0.00417161	0.000368378	0.0228237	0.000709445	0.0133866	0.00674457	0.0637179	0.35185	0.0163969	3.47e-05	7.4377
PX017	AD	Female	66	4	0.49504	0.0200158	0.0222176	0.00868893	0.00169621	0.0395993	0.000573978	0.0194038	0.0056386	0.121226	0.274323	0.0158934	0.00121878	2.82065
PX018	AD	Male	66	4	0.489398	0.0299931	0.0218269	0.0275822	1.17e-05	0.0941897	0.00196678	0.0615186	0.00556738	0.0690401	0.260658	0.00549553	0.00461036	2.62581
PX019	AD	Male	74	5.966666656	1.11081	0.0173107	0.0255088	0.00826687	0.000251167	0.0191135	0.000804774	0.0073796	0.00519699	0.0689565	0.237427	0.00285245	0.000617769	1.47518
PX020	NC	Male	57	14	0.670606	0.0188899	0.0271329	0.11529	0.000370053	0.0515132	0.000614117	0.0231254	0.00401333	0.0776916	0.150645	0.0161307	0.00455562	2.5675
PX021	NC	Male	80	3	0.464494	0.0579087	0.0340438	0.202458	0.000694895	0.0925781	0.00096031	0.016863	0.00563731	0.0740572	0.0669793	0.0137797	0.000821085	2.09946
PX022	AD	Female	83	2	0.337332	0.027348	0.0382477	0.00403188	0.000788664	0.0175884	0.00111484	0.00952196	0.00478647	0.137858	0.352961	0.00728916	3.47e-05	2.41428
PX023	AD	Male	60	2	1.08982	0.0377348	0.0157635	0.00231052	1.17e-05	0.0291345	0.000603079	0.0110251	0.00579142	0.0335512	0.306975	0.00549653	3.47e-05	3.73435
PX024	AD	Female	79	6	0.735916	0.0247086	0.0220373	0.00144047	0.0011202	0.0431739	0.000650241	0.0123114	0.00417521	0.044541	0.416844	0.00898508	0.00107914	3.72484
PX026	AD	Female	70	5	1.18511	0.0231155	0.0276749	0.0132451	9.88e-05	0.0429999	0.00198885	0.0220173	0.00591704	0.00584971	0.404704	0.0119113	3.47e-05	2.78865
PX027	NC	Female	73	3	0.731784	0.0342176	0.0326803	0.00184236	1.17e-05	0.0336201	0.000744566	0.00933349	0.00459998	0.18298	0.130174	0.0104218	3.47e-05	3.09631
PX028	AD	Male	75	6	1.24989	0.0343202	0.0371296	0.0143385	0.00100969	0.0477681	0.000479653	0.0134706	0.00213164	0.0152226	1.38889	0.00483152	3.47e-05	3.52876
PX029	NC	Male	60	5	0.788443	0.0228848	0.02399	0.00932562	0.000272935	0.0322759	0.000535847	0.00915525	0.00538607	0.00715959	0.221905	0.00720142	3.47e-05	2.5375
PX030	AD	Female	65	4	1.67601	0.0309714	0.0279043	0.0113034	0.00136635	0.0396903	0.00376197	0.0607205	0.00583804	0.109712	0.254952	0.0114776	3.47e-05	3.95315
PX031	AD	Male	60	17	0.899074	0.0322207	0.0358652	0.00930689	0.00031647	0.0613369	0.000491695	0.0127769	0.00548579	0.0453175	0.287251	0.00905686	3.47e-05	3.42769
PX032	AD	Male	81	6.25	0.526785	0.0318008	0.0262181	0.00387631	1.17e-05	0.0290352	0.00251366	0.0294526	0.00575645	0.0701049	3.96113	0.0112712	3.47e-05	2.71221
PX033	AD	Male	83	4	1.33072	0.0168581	0.0379518	0.000990902	0.00359714	0.0322793	0.00546316	0.0352407	0.00606247	0.0536804	0.579867	0.0115235	3.47e-05	3.89859
PX034	AD	Female	60	4	1.01952	0.0131355	0.0199891	0.011545	0.0013258	0.0463589	0.00417994	0.0322905	0.010849	0.0348366	0.105859	0.00210408	0.00300718	1.66648
PX035	AD	Male	61	3	0.704425	0.0320489	0.0276163	0.111794	0.00129625	0.0762783	0.0025162	0.0461233	0.0078519	0.0128412	0.231873	0.00389199	0.00100204	2.93198
PX036	NC	Male	83	16.08333333	0.648571	0.0299957	0.0292951	0.00903918	0.00117549	0.0339088	0.00199155	0.0160483	0.00683964	0.0836634	0.482404	0.00416105	3.47e-05	3.98507
PX037	AD	Female	66	12.50000001	0.663659	0.0238004	0.0359399	0.00377289	0.000766961	0.0345717	0.00157973	0.0146743	0.00586334	0.0123457	0.652814	0.00132296	3.47e-05	2.64141
PX038	NC	Female	68	5	0.545935	0.034868	0.0404901	0.0011526	0.000300618	0.0415637	0.00141665	0.0141012	0.00523644	0.133572	0.214766	0.0023595	3.47e-05	2.6922
PX039	NC	Female	62	2.333333344	0.554704	0.0185483	0.0284826	0.00525302	0.00172791	0.0300994	0.0031331	0.0347267	0.00664051	0.045768	0.206261	0.0128303	0.00300074	3.36114
PX040	NC	Male	73	6	0.568643	0.0315116	0.0301457	0.0198711	0.000868451	0.0850709	0.0011778	0.0219912	0.00564024	0.0069909	0.223566	0.00767612	3.47e-05	3.23989
PX041	NC	Female	79	5	0.407498	0.0197199	0.0320335	0.0115044	0.000844042	0.0179037	0.00164727	0.0127365	0.00656676	0.0680269	0.399353	0.0182635	3.47e-05	2.44877
PX042	AD	Male	55	6.833333344	1.25279	0.0283138	0.0384436	0.0012322	0.00172406	0.0794913	0.00121733	0.015209	0.00186779	0.00754122	0.193425	0.00859115	0.002003	2.15587
PX043	AD	Female	65	3	0.697965	0.0342775	0.0260683	0.00199093	0.00202724	0.0753611	0.00136641	0.0205539	0.00721486	0.04952	0.248685	0.0082911	0.00699708	3.31136
PX044	AD	Male	83	5	1.1574	0.0213027	0.0291543	0.00434587	0.00130396	0.0260256	0.00116791	0.0110961	0.00784452	0.0125276	0.737046	0.0215405	3.47e-05	3.50856
PX045	AD	Male	76	7	0.998458	0.0310066	0.0277907	0.0272469	0.00062436	0.0447451	0.00094965	0.016752	0.00501426	0.231582	0.655448	0.00990047	3.47e-05	4.8727
PX046	AD	Female	72	5	0.538835	0.0262324	0.04029	0.00864365	0.000984073	0.0317999	0.00114403	0.0308708	0.00773482	0.0083514	0.174606	0.00141967	3.47e-05	2.61768
PX047	AD	Female	67	18	0.617062	0.0124698	0.0244063	0.00754744	0.00178187	0.0345706	0.00164891	0.0192576	0.00544387	0.0526846	0.582009	0.00997114	3.47e-05	3.06195
PX049	AD	Female	65	4	0.905827	0.0342232	0.0385274	0.0342371	0.00116778	0.0547531	0.002349	0.030875	0.00448878	0.109638	0.306703	0.0229738	0.00105788	2.89669
PX050	NC	Female	65	5	0.544797	0.0282585	0.0358628	0.0100094	0.000152878	0.0607908	0.00108226	0.0155344	0.0073762	0.0866545	0.298887	0.013356	8.48e-05	3.97199
PX051	NC	Male	76	5	0.565565	0.0221624	0.0332597	0.100815	0.000369991	0.0797951	0.000814574	0.0269776	0.00566698	0.00444344	0.60879	0.0129717	3.47e-05	3.94918
PX052	AD	Male	71	5	1.11643	0.0163865	0.0316971	0.0176621	0.000841473	0.045561	0.000770098	0.0209197	0.00608368	0.0184132	1.07836	0.0180502	3.47e-05	2.76053
PX053	NC	Female	62	4	0.452502	0.0192901	0.0333614	0.0170808	0.00121532	0.035939	0.000846696	0.0111282	0.00461876	0.0506912	0.165733	0.00377917	0.000687357	2.19723
PX054	NC	Female	68	4	0.37498	0.02827	0.0229566	0.0216887	0.000601235	0.0342296	0.00187871	0.0119458	0.00527424	0.382082	0.111151	0.0112767	0.000485446	2.09534
PX055	AD	Female	73	6	1.21453	0.040214	0.0283719	0.00553827	0.000608944	0.030069	0.00115309	0.0185291	0.00239789	0.0653468	0.613048	0.0251634	3.47e-05	4.12803
PX056	AD	Female	77	3	0.708305	0.0266236	0.0306733	0.00306558	0.000246661	0.0204639	0.000594664	0.00767444	0.0045275	0.00916807	0.196415	0.0152481	3.47e-05	2.92579
PX057	AD	Male	71	7.666666672	0.75629	0.0205118	0.0198092	0.00228032	0.000134893	0.0514952	0.000420877	0.0141137	0.00623487	0.0822992	0.266925	0.00856759	0.00388786	3.07878
PX058	NC	Female	65	3	0.791279	0.0180078	0.0246052	0.0378002	0.000319888	0.045381	0.000695147	0.0105863	0.00488335	0.00427732	0.219578	0.0126468	3.47e-05	2.8163
PX059	NC	Female	79	1	0.359003	0.031016	0.0268641	0.0335091	0.000299333	0.04022	0.00063008	0.016983	0.00692815	0.0715637	0.171653	0.00597624	0.000223391	3.10119
PX060	AD	Male	82	3	0.931863	0.0323797	0.0347037	0.0924897	0.0012423	0.148291	0.0011745	0.131593	0.00499675	0.0938802	0.695066	0.00804436	3.47e-05	3.66266
PX061	NC	Female	68	4	0.472402	0.0254509	0.0377674	0.00559797	0.00100077	0.0472615	0.000567484	0.0126401	0.00554713	0.0251331	0.177474	0.0200997	3.47e-05	2.93269
PX062	AD	Female	78	5	0.639856	0.0261145	0.0328953	0.00206058	0.00150566	0.0625835	0.00191742	0.0415017	0.0023859	0.144106	4.23008	0.0104163	0.00292771	2.89163
PX063	AD	Female	63	3	0.527953	0.0207173	0.0249931	0.00333175	0.00081064	0.0204774	0.000443939	0.0086796	0.00588916	0.00653152	2.19812	0.00942063	3.47e-05	2.47077
PX064	AD	Male	81	5	0.536971	0.0271349	0.0252468	0.0135227	0.000368706	0.0341159	0.000592193	0.0147199	0.00374111	0.0573601	1.26619	0.00634572	3.47e-05	5.06767
PX065	NC	Male	72	3	0.80873	0.0246517	0.0267278	0.0106196	0.00166753	0.0467764	0.00398309	0.0146038	0.00379366	0.099699	0.127518	0.00888004	3.47e-05	2.25817
PX066	NC	Male	66	4	0.786293	0.015243	0.0241716	0.00291881	0.00103546	0.0525665	0.000531244	0.0337889	0.00428227	0.00743357	0.969473	0.01578	3.47e-05	3.24617
PX067	NC	Male	67	6	0.884181	0.025693	0.0287721	0.120592	0.000345582	0.0701438	0.000626785	0.0212006	0.00593249	0.0320674	0.220218	0.0131229	3.47e-05	3.25378
PX068	AD	Female	71	2	2.56714	0.0340928	0.033899	0.00112855	0.000882583	0.0331019	0.000333572	0.0101086	0.00526133	0.0162351	0.195431	0.0273245	0.0828898	3.75209
PX069	NC	Male	78	4	0.653394	0.0509029	0.0313361	0.00597277	0.000134893	0.0502494	0.000605371	0.0130805	0.0052263	0.119828	0.133462	0.00975416	3.47e-05	2.45901
PX070	AD	Female	78	1	0.771931	0.0605286	0.0393758	0.173586	0.000781092	0.18068	0.00128569	0.085824	0.00351432	0.0530596	0.132749	0.0125774	0.00209536	3.02971
PX072	AD	Female	80	1	0.435094	0.045873	0.0490875	0.0147101	0.00120119	0.121417	0.000467	0.0370676	0.00536459	0.0701401	0.166742	0.00665693	3.47e-05	1.33393
PX073	AD	Male	77	6	1.18277	0.0403089	0.0466174	0.034888	0.000377699	0.0712366	0.00193307	0.0328894	0.00506128	0.0474143	0.594107	0.00625769	3.47e-05	4.75571
PX074	AD	Male	73	4	0.566706	0.0140708	0.0306398	0.00798053	0.00167579	0.0623186	0.0195434	0.0824424	0.0126627	0.0297796	0.209344	0.00702685	0.00169107	2.13491
PX075	AD	Male	72	18	0.854543	0.027958	0.0236178	0.0236608	0.001912	0.0837871	0.0100041	0.0471706	0.00616267	0.0559252	0.108056	0.0147932	0.00307696	4.1539
PX076	NC	Male	71	3	2.01451	0.0220781	0.0251305	0.023327	0.00138581	0.0361256	0.00463136	0.0316512	0.00810077	0.184923	0.14079	0.00263376	0.0015044	2.54778
PX077	NC	Male	71	4.250000008	0.793789	0.0352352	0.0254594	0.003089	0.000146417	0.0481275	0.003757	0.0196517	0.00449009	0.0213715	0.29294	0.00829116	0.00126738	2.93193
PX078	NC	Male	73	8	0.69736	0.0114937	0.0238193	0.00702893	0.00128458	0.0555753	0.00662368	0.0363078	0.00333671	0.0137474	0.141999	0.0110178	0.00264651	2.67408
PX079	AD	Female	73	4	0.70503	0.0317596	0.0253776	0.0393717	0.00032715	0.045558	0.00582058	0.0382084	0.00955265	0.207655	0.798286	0.0152435	0.0022916	4.04203
PX080	AD	Male	81	4	0.694925	0.0198351	0.0434199	0.0886993	0.00171525	0.0656119	0.00136686	0.0258016	0.0049966	0.159827	0.263654	0.0240367	3.47e-05	3.33112
PX081	AD	Female	58	4	0.571808	0.0179889	0.0257892	0.00325325	0.000613121	0.045384	0.00116901	0.014995	0.00433958	0.0145888	0.0959709	0.00472254	0.00231555	1.57682
PX082	AD	Male	76	4	1.66559	0.0263268	0.0180948	0.0416776	0.000189312	0.0382834	0.00122113	0.0110079	0.0058887	0.0915041	0.285037	0.00284141	3.47e-05	2.17189
PX083	AD	Female	68	8	0.626252	0.020455	0.022508	0.00125573	0.000560502	0.0254166	0.0010637	0.0149279	0.00560543	0.0597596	0.402889	0.00796347	3.47e-05	3.83804
PX084	NC	Female	73	2	5.23593	0.0195422	0.0329584	0.00431718	0.000985454	0.021136	0.00122113	0.0138184	0.00640282	0.0227887	0.33498	0.0119404	3.47e-05	3.69688
PX085	AD	Female	62	5	0.630367	0.0417932	0.0283901	0.00544787	5.95e-05	0.0521696	0.00104349	0.0308465	0.00752154	0.017466	0.315998	0.0041136	0.000283073	1.77768
PX086	NC	Female	72	6	0.508263	0.0278594	0.0333372	0.00539595	0.000233352	0.0423052	0.00341023	0.0164892	0.00319464	0.179164	0.171558	0.0177143	0.00563996	2.34945
PX087	NC	Male	74	6	0.937889	0.0490902	0.0394801	0.328801	0.000218481	0.0619345	0.00214123	0.0432397	0.00446472	0.0830338	0.563313	0.0568746	0.00451565	3.79296
PX088	NC	Female	66	5	0.604024	0.0264244	0.0397711	0.00981486	3.37e-05	0.0493496	0.0012807	0.0150921	0.0039802	0.0753017	0.247275	0.0148458	0.00176414	3.06787
PX089	NC	Female	65	2	0.513399	0.0264316	0.0336971	0.00974386	0.000705203	0.0340341	0.000987116	0.0104074	0.0062244	0.0324274	0.38365	0.0162827	0.00126185	3.39073
PX090	NC	Male	76	4	0.842803	0.018873	0.0357307	0.00736167	0.000887081	0.0425133	0.00077544	0.0172458	0.00561388	0.0387276	0.563974	0.0176022	3.47e-05	3.75007
PX091	NC	Female	80	4	2.73777	0.0358005	0.039407	0.00107771	0.000245363	0.049101	0.000953078	0.0147719	0.0071537	0.0215223	0.455854	0.00785921	3.47e-05	2.53815
PX092	NC	Female	80	3	0.799459	0.0255519	0.0283144	0.00367183	0.00052733	0.0334796	0.00132644	0.019795	0.00609925	0.271309	0.393495	0.00989367	3.47e-05	3.44333
PX093	NC	Male	55	4	1.06542	0.025878	0.0290651	0.00516175	0.0016123	0.0680294	0.000997753	0.0205961	0.00306104	0.0246661	0.0505821	0.014165	0.0038138	2.75657
PX095	NC	Male	62	3	0.649341	0.0320956	0.0262506	0.0119872	0.0012943	0.0476643	0.00117326	0.0105534	0.00307542	0.017145	0.153721	0.0218463	3.47e-05	2.24822
PX096	AD	Female	70	5	5.91929	0.0156814	0.0285511	0.041205	0.000807009	0.0261147	0.00152854	0.0203684	5.9e-05	0.0619648	0.22035	0.0175321	0.00327591	3.46131
PX097	AD	Male	76	6	0.557659	0.0329179	0.0373054	0.011379	0.00133091	0.041352	0.000871173	0.0130482	0.00820731	0.063809	0.566528	0.0026504	3.47e-05	3.9603
PX098	AD	Male	74	7	0.388567	0.0222761	0.021456	0.000810663	0.0010232	0.0297848	0.000675451	0.0111041	0.00538557	0.0528193	0.296388	0.00597283	3.47e-05	1.91911
PX099	AD	Male	62	4	1.41363	0.0337868	0.0268344	0.0192164	0.000729797	0.040909	0.00115199	0.0137313	0.00771349	0.118836	0.547829	0.00932066	3.47e-05	4.43623
PX100	AD	Male	61	6.25	0.615507	0.0299457	0.0269299	0.0108141	0.000564506	0.0599213	0.0014126	0.0309209	0.00581429	0.0228169	0.146688	0.00746669	0.00178256	1.95904
PX101	NC	Male	77	5	0.785941	0.0153733	0.0259467	0.050134	9.27e-05	0.0629881	0.00105945	0.0142457	0.00528833	0.0131433	0.117724	0.0013125	0.0027116	1.72568
PX102	AD	Female	80	5	0.945621	0.0355219	0.0686641	0.151938	1.17e-05	0.0739438	0.000790331	0.0272032	0.00501098	0.0718116	0.251956	0.00724151	3.47e-05	2.39842
PX103	AD	Male	57	5	1.48846	0.031344	0.033778	0.248307	0.000994605	0.106095	0.00233589	0.0511006	0.00502704	0.10409	0.892678	0.0182059	0.00247581	3.62367
PX104	AD	Female	76	3	0.536773	0.0213848	0.0425357	0.00189897	0.000652013	0.0315281	0.000710554	0.0150994	0.00440976	0.00688778	0.925146	0.0106752	0.000485706	2.14563
PX105	AD	Female	69	5	0.640196	0.0156957	0.0283583	0.000987632	0.000971728	0.0421275	0.000961588	0.0120013	0.00615844	0.0424687	0.181968	0.00202132	0.0012772	2.94012
PX106	AD	Male	71	6.416666656	0.748329	0.0551169	0.0453097	0.00407875	0.00140412	0.105625	0.00258693	0.032034	0.00620072	0.154768	0.151457	0.00958614	0.00341222	3.11844
PX107	AD	Female	70	6	0.739024	0.0282052	0.035654	0.0218445	0.00125427	0.0621998	0.000677579	0.0173764	0.00430575	0.0128953	0.133273	0.0201939	0.002003	1.98758
PX108	NC	Female	60	7	0.621613	0.0551805	0.0252166	0.00469019	0.000517607	0.0854162	0.000854154	0.00806225	0.00632587	0.0106648	0.242852	0.00706891	6.94e-05	1.83831
PX109	AD	Female	83	6	0.549616	0.0388595	0.0264116	0.0176682	0.00115303	0.0405195	0.000781822	0.0133675	0.0047759	0.0122348	0.13117	0.0113464	0.00315126	3.02228
PX110	NC	Female	70	4.333333336	0.621355	0.0279105	0.037153	0.0074687	0.000590815	0.0270882	0.00217953	0.0258197	0.00783102	0.0549165	0.192562	0.00947311	3.47e-05	2.40914
PX111	AD	Female	80	4	0.455711	0.0259129	0.0361164	0.0364099	0.00137437	0.0419847	0.000882874	0.0210451	0.0079122	0.0222421	0.0633632	0.00204672	0.00172423	1.66531
PX112	AD	Male	77	6	0.557614	0.0391023	0.0207594	0.152087	0.00104322	0.117349	0.000304219	0.0336733	0.00426178	0.0105287	0.159111	0.00196875	9.7e-05	1.78376
PX113	AD	Female	71	4	0.767633	0.0301293	0.0353002	0.0056206	0.000283683	0.0659499	0.00126155	0.0313663	0.00791981	0.0252478	0.519123	0.00656161	0.00282213	2.02169
PX114	NC	Male	61	6	0.581705	0.02161	0.0308571	0.0192524	0.00138751	0.0743704	0.0066086	0.0597058	0.00342073	0.0340615	0.144802	0.00757472	3.47e-05	2.49059
PX115	AD	Female	86	3	0.460414	0.0318926	0.0346248	0.128239	0.00142832	0.0947912	0.0046467	0.0616718	0.005137	0.0298993	0.244621	0.0155623	3.47e-05	3.46227
PX116	NC	Male	79	4.75	0.845552	0.0617466	0.0369013	0.00269297	0.00060175	0.0569504	0.00421051	0.0433282	0.00568882	0.256778	0.267543	0.0148996	3.47e-05	4.24158
PX117	AD	Female	87	4	0.577142	0.0464438	0.0421837	0.00203038	0.00157746	0.0424608	0.00281641	0.024996	0.00593387	0.0419512	0.505986	0.00833065	3.47e-05	3.20082
PX118	NC	Female	73	6	0.333501	0.0306212	0.0302203	0.000740348	1.17e-05	0.0373226	0.00228716	0.0155417	0.00669081	0.162811	0.232074	0.0110746	3.47e-05	1.6427
PX119	AD	Female	73	4	0.663822	0.0315745	0.0497151	0.000709247	0.0013007	0.0244708	0.00176073	0.014315	0.00564979	0.0712325	0.672318	0.0138213	3.47e-05	3.75554
PX120	NC	Female	68	3	0.54465	0.0338231	0.0313179	0.000455027	0.00105436	0.0271917	0.00195532	0.0128059	0.0073715	0.0189055	0.255216	0.0114431	3.47e-05	3.12178
PX121	AD	Female	82	15	0.811068	0.0450424	0.0448346	0.029547	0.00231945	0.0861637	0.00691224	0.0746088	0.00276726	0.0245077	0.420649	0.0174625	3.47e-05	4.09839
PX122	AD	Female	61	5.5	0.604383	0.0283653	0.0311256	0.00290798	0.000704886	0.0442254	0.00143265	0.0148379	0.0067734	0.00773056	0.158935	0.0112376	0.00485307	1.98709
PX123	NC	Male	62	7	0.603363	0.0345103	0.0249217	0.0057639	0.00172066	0.0533165	0.0013894	0.0108802	0.00215645	0.0106985	0.340297	0.00910197	0.00218037	2.86967
PX124	AD	Male	78	15	0.864471	0.0462941	0.0269062	0.00503234	0.00176296	0.0618257	0.00136308	0.0244579	0.00778537	0.0143108	0.0930915	0.00571431	3.47e-05	3.12455
PX125	NC	Male	56	3	1.24794	0.0219281	0.027246	0.0035442	0.000764245	0.0537377	0.00123335	0.0210651	0.00425028	0.0352118	0.154609	0.0175141	3.47e-05	3.16068
PX126	AD	Male	59	6	0.912625	0.0386001	0.0289173	0.011615	0.000626236	0.0557771	0.00112055	0.0278745	0.00115537	0.0111321	0.21938	0.00610721	3.47e-05	2.71385
PX127	AD	Male	79	6	0.931721	0.0340633	0.0412794	0.107137	0.000244855	0.0606064	0.00216495	0.0237684	0.00584765	0.0745188	0.315688	0.00637518	0.00151372	3.27267
PX128	NC	Female	85	3.25	0.367228	0.0228336	0.0297971	0.00174506	0.00082212	0.0227751	0.00188105	0.0157543	0.00642216	0.149123	0.26901	0.00186675	3.47e-05	1.65461
PX129	NC	Female	61	1	1.8436	0.0400368	0.0488708	0.15765	0.000297536	0.0679202	0.00120045	0.0333998	0.00541835	0.0133383	0.135545	0.0063263	3.47e-05	3.94523
PX130	AD	Male	63	2	1.23607	0.0118337	0.0199434	0.000875571	0.000809506	0.0229759	0.00145521	0.0127992	0.00690591	0.0143218	0.392246	0.0059868	0.000262989	2.47899
PX131	AD	Male	60	22	0.381722	0.0175837	0.0207552	0.00828852	0.000843638	0.0268846	0.000964498	0.0170681	0.00406603	0.0587448	0.143482	0.0111896	0.00212226	2.13819
PX132	AD	Female	82	2	2.25781	0.0168965	0.0382135	0.0089146	0.000753115	0.0301101	0.000742645	0.0122332	0.00557265	0.257437	0.18698	0.0109606	0.000966333	3.77709
PX133	AD	Female	70	7	0.787203	0.0149109	0.0392511	0.00583354	0.00083696	0.0270284	0.000784007	0.0165165	0.00696581	0.00708406	0.280154	0.00510775	0.00072475	2.51204
PX134	AD	Male	77	5	0.407256	0.0201369	0.0240835	0.00582001	0.00105436	0.0333041	0.00137436	0.0251473	0.00252493	0.0282067	0.939072	0.0118523	3.47e-05	2.57568
PX135	AD	Male	67	4	0.572294	0.0331661	0.037117	0.00918775	0.000376187	0.0671094	0.000624198	0.0258167	0.000117988	0.170944	0.119753	0.0107324	3.47e-05	3.48772
PX136	NC	Female	64	1	0.323089	0.018459	0.0244253	0.140937	0.000730114	0.0597939	0.00166766	0.032065	0.0033926	0.106512	0.184103	0.00646119	0.00169261	1.84759
PX137	AD	Female	73	3	0.593422	0.0191576	0.0224091	0.0229799	0.00030644	0.0487025	0.00221853	0.0301067	0.00503898	0.0162086	0.565286	0.00563192	3.47e-05	3.92378
PX138	NC	Male	76	3	0.423046	0.021451	0.0266458	0.00421491	0.000454837	0.0451783	0.00126438	0.0124765	0.00702843	0.0480968	0.532914	0.0159986	3.47e-05	3.12393
PX139	AD	Female	68	4	0.512718	0.0402468	0.0289956	0.0114412	0.00094529	0.038484	0.000715383	0.0151836	0.00829271	0.124602	0.263492	0.0187589	3.47e-05	2.2624
PX140	AD	Female	82	15	0.553845	0.0339531	0.0304075	0.0172471	0.000356153	0.0457637	0.00099834	0.018381	0.00785888	0.00993459	0.091253	0.0109941	0.00125837	2.17063
PX141	NC	Female	70	6	0.53467	0.0195475	0.0256062	0.0184803	0.000472645	0.0385886	0.00066368	0.0127331	0.0041341	0.0136533	0.093614	0.00609906	3.47e-05	2.06305
PX142	AD	Female	73	4	0.785878	0.0365874	0.0313962	0.378957	0.00124876	0.15081	0.00383167	0.0874396	0.00944899	0.01456	0.170428	0.0116513	0.00493564	3.71489
PX143	NC	Female	81	1	0.291608	0.0263672	0.0305438	0.0118084	0.000691531	0.0192211	0.000628898	0.00994363	0.00287345	0.0789773	0.0984807	0.024246	3.47e-05	1.64814
PX144	AD	Male	73	4	2.22955	0.0166002	0.0335028	0.00105745	0.00124134	0.0252586	0.000718203	0.0100193	0.00508436	0.0527145	0.252118	0.00988687	3.47e-05	3.1884
PX145	NC	Male	82	7	1.08347	0.0264888	0.0376907	0.0186723	0.000156559	0.0502961	0.000957918	0.0166669	0.00921937	0.137938	0.26911	0.00491311	3.47e-05	3.26374
PX146	NC	Male	81	18	0.654254	0.0312824	0.0288003	0.0423614	0.00073976	0.0974032	0.000602576	0.0279885	0.00961781	0.057971	0.432664	0.0131532	0.00360999	3.03935
PX147	NC	Female	79	6	0.738568	0.0207679	0.0401554	0.0987131	0.000639592	0.0221837	0.000814089	0.00963433	0.00451348	0.0471912	0.538826	0.0368343	0.00651204	4.47542
PX148	AD	Female	73	3	0.552874	0.0208636	0.0314257	0.00163688	1.17e-05	0.0273576	0.000472849	0.0105038	0.0038464	0.111881	2.90914	0.00650736	0.000172778	2.1423
PX149	AD	Male	59	3	1.19171	0.0284141	0.0304115	0.164878	0.00100539	0.111484	0.00263028	0.0691094	0.00458518	0.00846378	0.0894593	0.0176182	0.002003	2.92305
PX151	AD	Male	77	4	0.764711	0.0210642	0.0375971	0.156203	0.000455579	0.0570491	0.000842291	0.0287613	0.00767555	0.0769709	0.0874705	0.00553143	0.00333782	3.63503
PX152	AD	Male	83	5	0.473211	0.0298082	0.0181714	0.0297065	0.000684111	0.0409463	0.000484129	0.0144884	0.00577504	0.041994	0.367353	0.00284448	3.47e-05	2.96565
PX153	NC	Male	82	3	1.04549	0.0251124	0.0225231	0.00263956	0.00104917	0.0195649	0.000737945	0.00994172	0.00981657	0.0964614	0.0978941	0.0105052	3.47e-05	2.21087
PX154	NC	Male	73	3	0.558418	0.0298425	0.0261677	0.00243267	0.000211466	0.0288747	0.000524552	0.00976073	0.00598923	0.232729	0.0884218	0.00864389	3.47e-05	2.02928
PX155	AD	Female	62	4	1.09358	0.0274057	0.0334215	0.00129341	0.00100613	0.0305551	0.00111585	0.0166669	0.00695401	0.00763836	0.168916	0.0170651	0.00578882	4.09387
PX156	NC	Female	64	1.999999984	0.351154	0.0146489	0.0258148	0.00329675	0.000413286	0.0350832	0.000815969	0.0138803	0.00386727	0.0516421	0.119451	0.00586368	0.0037109	1.68622
PX157	NC	Female	72	5	0.862381	0.0252538	0.0275389	0.00575849	0.000316828	0.0346739	0.00181713	0.0297859	0.00846879	0.017506	0.217391	0.00739456	3.47e-05	3.82308
PX158	NC	Male	70	14	0.814611	0.0353711	0.0302315	0.0450091	0.000767213	0.0630866	0.000626078	0.0219231	0.00866301	0.0416241	0.55228	0.0114929	3.47e-05	3.98188

## Sheet: ST_4_Indoles
ID	Group	Sex	Age	Fasting_time	Indole	3-IPA	3-IAA	Ind-SO4
PX001	AD	Female	76	7	0.00022809	0.0386812	0.0313922	1.37203
PX002	AD	Female	73	5	8.15e-06	0.0165098	0.023802	2.02274
PX003	AD	Male	73	4.250000008	8.15e-06	0.0243676	0.046025	5.3591
PX004	NC	Male	77	3	0.00146271	0.0792021	0.0698365	7.88409
PX005	NC	Male	62	6	0.00013811	0.038582	0.04028	5.42891
PX006	AD	Male	72	17	0.016592	0.0386162	0.0415281	2.23081
PX007	NC	Male	81	4	0.000573365	0.0589472	0.041295	4.43608
PX008	AD	Female	61	18	8.15e-06	0.0379597	0.0261217	2.11102
PX010	AD	Male	60	3	0.00155687	0.0130955	0.0458578	2.04664
PX011	NC	Female	73	3	0.00119695	0.103941	0.0462017	4.50915
PX012	NC	Male	64	4	8.15e-06	0.145949	0.039683	1.46873
PX013	AD	Male	59	5	0.00188331	0.0327887	0.0374611	1.29612
PX014	AD	Male	69	2	0.00164686	0.121329	0.027676	3.14554
PX015	AD	Female	78	7	0.00184356	0.0162576	0.0307199	2.64111
PX016	NC	Female	62	4	0.000629864	0.0911358	0.0320339	4.30257
PX017	AD	Female	66	4	0.00319536	0.0650714	0.0265444	4.90234
PX018	AD	Male	66	4	0.001944	0.0385205	0.036479	2.82012
PX019	AD	Male	74	5.966666656	8.15e-06	0.0174168	0.0330596	3.41432
PX020	NC	Male	57	14	0.00274964	0.0160208	0.0266422	1.3685
PX021	NC	Male	80	3	0.00317234	0.051404	0.0151238	0.6753
PX022	AD	Female	83	2	0.00186448	0.000246197	0.104129	13.1104
PX023	AD	Male	60	2	0.012884	0.395677	0.0853807	2.69069
PX024	AD	Female	79	6	0.00121788	0.026002	0.0345303	3.96724
PX026	AD	Female	70	5	0.003662	0.0474033	0.0594603	10.6765
PX027	NC	Female	73	3	0.00339415	0.0667212	0.0469576	0.873798
PX028	AD	Male	75	6	8.15e-06	0.0733976	0.0733054	4.53537
PX029	NC	Male	60	5	8.15e-06	0.082789	0.0473191	2.53232
PX030	AD	Female	65	4	0.000142295	0.0430187	0.0600538	2.81781
PX031	AD	Male	60	17	0.00145015	0.0873403	0.0549658	4.26414
PX032	AD	Male	81	6.25	8.15e-06	0.0338957	0.297496	2.04053
PX033	AD	Male	83	4	8.15e-06	0.0756475	0.0392203	7.38029
PX034	AD	Female	60	4	8.15e-06	0.0579526	0.0402752	2.2526
PX035	AD	Male	61	3	8.15e-06	0.0398701	0.0399093	3.60053
PX036	NC	Male	83	16.08333333	8.15e-06	0.0861602	0.0451556	2.70065
PX037	AD	Female	66	12.50000001	8.15e-06	0.0290287	0.0825819	4.24261
PX038	NC	Female	68	5	8.15e-06	0.0249628	0.0240215	0.776789
PX039	NC	Female	62	2.333333344	8.15e-06	0.2058	0.0332722	5.47555
PX040	NC	Male	73	6	8.15e-06	0.0337273	0.0489342	1.28125
PX041	NC	Female	79	5	8.15e-06	0.143688	0.021837	5.14839
PX042	AD	Male	55	6.833333344	8.15e-06	0.0354809	0.0408143	1.96607
PX043	AD	Female	65	3	9.41e-05	0.0535783	0.0337718	4.25597
PX044	AD	Male	83	5	8.15e-06	0.0297985	0.047659	4.55886
PX045	AD	Male	76	7	8.15e-06	0.062436	0.145837	4.91207
PX046	AD	Female	72	5	1.63e-05	0.0469988	0.0512974	2.38752
PX047	AD	Female	67	18	0.001944	0.0241225	0.0558356	2.38696
PX048	AD	Male	57	4	8.15e-06	0.0526587	0.0219119	1.07187
PX049	AD	Female	65	4	0.0017859	0.0720366	0.0602175	4.76001
PX050	NC	Female	65	5	8.15e-06	0.0593785	0.0426801	5.12167
PX051	NC	Male	76	5	8.15e-06	0.0149608	0.0306736	3.17464
PX052	AD	Male	71	5	8.15e-06	0.0120885	0.0543442	1.14556
PX053	NC	Female	62	4	8.15e-06	0.0267014	0.0194684	1.40493
PX054	NC	Female	68	4	8.15e-06	0.0450065	0.0117904	0.959092
PX055	AD	Female	73	6	0.0087773	0.0275546	0.0494509	4.77158
PX056	AD	Female	77	3	8.15e-06	0.108692	0.0658779	4.11916
PX057	AD	Male	71	7.666666672	3.8e-05	0.0454155	0.0296894	2.39486
PX058	NC	Female	65	3	8.15e-06	0.117245	0.0347389	1.35595
PX059	NC	Female	79	1	4.94e-05	0.0125189	0.0191614	0.90428
PX060	AD	Male	82	3	8.15e-06	0.106005	0.14849	6.76849
PX061	NC	Female	68	4	0.000742057	0.0730803	0.0339825	2.40366
PX062	AD	Female	78	5	8.15e-06	0.0666721	0.0325586	1.92244
PX063	AD	Female	63	3	8.15e-06	0.0219364	0.0236417	1.87858
PX064	AD	Male	81	5	8.15e-06	0.0398433	0.0298595	3.10484
PX065	NC	Male	72	3	8.15e-06	0.0242905	0.0133823	2.16355
PX066	NC	Male	66	4	8.15e-06	0.0506932	0.0440709	3.78432
PX067	NC	Male	67	6	8.15e-06	0.120725	0.028687	1.2571
PX068	AD	Female	71	2	0.000111309	0.0511439	0.0699699	4.59225
PX069	NC	Male	78	4	8.15e-06	0.0725194	0.0235048	0.470513
PX070	AD	Female	78	1	8.15e-06	0.0358288	0.0400537	2.3834
PX071	AD	Male	69	1	8.15e-06	0.0015298	0.0259076	0.970469
PX072	AD	Female	80	1	8.15e-06	0.150689	0.051873	4.68153
PX073	AD	Male	77	6	8.15e-06	0.0307277	0.0464662	2.44306
PX074	AD	Male	73	4	8.15e-06	0.0541529	0.0884163	1.44669
PX075	AD	Male	72	18	8.15e-06	0.0544856	0.0240776	4.64473
PX076	NC	Male	71	3	8.15e-06	0.247402	0.0351149	0.716373
PX077	NC	Male	71	4.250000008	8.15e-06	0.0377957	0.0643884	1.27634
PX078	NC	Male	73	8	8.15e-06	0.0190327	0.0371164	1.48066
PX079	AD	Female	73	4	0.00340409	0.0313196	0.0398176	2.77331
PX080	AD	Male	81	4	8.15e-06	0.0423601	0.0539422	5.14398
PX081	AD	Female	58	4	8.15e-06	0.0324873	0.0220489	1.18158
PX082	AD	Male	76	4	8.15e-06	0.0580551	0.0713342	5.27357
PX083	AD	Female	68	8	8.15e-06	0.026248	0.0319895	4.1738
PX084	NC	Female	73	2	8.15e-06	0.0184656	0.0330233	1.26976
PX085	AD	Female	62	5	8.15e-06	0.290341	0.0165548	3.41023
PX086	NC	Female	72	6	8.15e-06	0.0083437	0.0294273	1.63106
PX087	NC	Male	74	6	8.15e-06	0.0720654	0.126908	3.97628
PX088	NC	Female	66	5	8.15e-06	0.123287	0.0703059	3.55269
PX089	NC	Female	65	2	8.15e-06	0.0629227	0.0401454	2.37947
PX090	NC	Male	76	4	8.15e-06	0.0240609	0.0908007	1.63177
PX091	NC	Female	80	4	8.15e-06	0.0746434	0.0371179	4.31033
PX092	NC	Female	80	3	8.15e-06	0.191367	0.0191139	4.62292
PX093	NC	Male	55	4	8.15e-06	0.0237282	0.0793681	1.0884
PX094	AD	Male	57	2	8.15e-06	0.0432509	0.069596	3.20147
PX095	NC	Male	62	3	8.15e-06	0.082134	0.06712	2.6877
PX096	AD	Female	70	5	8.15e-06	0.0304206	0.034179	2.31067
PX097	AD	Male	76	6	8.15e-06	0.108807	0.0528478	6.05324
PX098	AD	Male	74	7	8.15e-06	0.100482	0.0388662	2.73519
PX099	AD	Male	62	4	8.15e-06	0.0464066	0.061966	2.77574
PX100	AD	Male	61	6.25	8.15e-06	0.202111	0.0263556	3.76337
PX101	NC	Male	77	5	8.15e-06	0.0536711	0.0311274	1.06094
PX102	AD	Female	80	5	8.15e-06	0.0244108	0.0705396	2.09141
PX103	AD	Male	57	5	8.15e-06	0.0645247	0.076586	4.50656
PX104	AD	Female	76	3	8.15e-06	0.0243624	0.0293613	1.51613
PX105	AD	Female	69	5	8.15e-06	0.0131555	0.0613345	2.99572
PX106	AD	Male	71	6.416666656	0.001944	0.0328708	0.0436396	1.0417
PX107	AD	Female	70	6	8.15e-06	0.05319	0.0318839	0.740331
PX108	NC	Female	60	7	8.15e-06	0.097884	0.0432334	3.79842
PX109	AD	Female	83	6	8.15e-06	0.0650705	0.0547383	3.07167
PX110	NC	Female	70	4.333333336	8.15e-06	0.151722	0.0414114	0.65256
PX111	AD	Female	80	4	8.15e-06	0.0440154	0.0335701	0.858976
PX112	AD	Male	77	6	8.15e-06	0.0504948	0.0388452	1.50963
PX113	AD	Female	71	4	3.06e-05	0.0706067	0.043193	3.07546
PX114	NC	Male	61	6	8.15e-06	0.0446993	0.0449581	3.27205
PX115	AD	Female	86	3	8.15e-06	0.0856473	0.0372145	2.39177
PX116	NC	Male	79	4.75	8.15e-06	0.228401	0.0713523	1.05398
PX117	AD	Female	87	4	8.15e-06	0.0418999	0.0357627	2.75877
PX118	NC	Female	73	6	8.15e-06	0.0572996	0.0215573	3.00327
PX120	NC	Female	68	3	8.15e-06	0.150813	0.0759964	4.28651
PX121	AD	Female	82	15	8.15e-06	0.0261658	0.0369135	1.19517
PX122	AD	Female	61	5.5	8.15e-06	0.0963417	0.0278542	2.37795
PX123	NC	Male	62	7	8.15e-06	0.137952	0.0450406	1.00584
PX124	AD	Male	78	15	8.15e-06	0.183936	0.0287502	1.79052
PX125	NC	Male	56	3	0.00324864	0.0556914	0.0608092	3.20094
PX126	AD	Male	59	6	0.0101995	0.0448512	0.137281	2.40457
PX127	AD	Male	79	6	0.0001944	0.0339684	0.0584707	3.52955
PX128	NC	Female	85	3.25	8.15e-06	0.0803439	0.0653925	2.16555
PX129	NC	Female	61	1	8.15e-06	0.0571732	0.0652925	2.67395
PX130	AD	Male	63	2	0.001944	0.0325985	0.0284275	4.47677
PX131	AD	Male	60	22	8.15e-06	0.0387941	0.0219862	2.04457
PX132	AD	Female	82	2	8.15e-06	0.0697796	0.0461872	4.86114
PX133	AD	Female	70	7	8.15e-06	0.00745616	0.0246248	2.97422
PX134	AD	Male	77	5	8.15e-06	0.0627525	0.0776224	3.80361
PX135	AD	Male	67	4	8.15e-06	0.0713416	0.0323457	2.06214
PX136	NC	Female	64	1	8.15e-06	0.0271334	0.01873	2.71895
PX137	AD	Female	73	3	8.15e-06	0.0511283	0.0533946	4.48347
PX138	NC	Male	76	3	0.000756	0.0817199	0.0447096	4.20291
PX139	AD	Female	68	4	8.15e-06	0.103934	0.0386488	2.76222
PX140	AD	Female	82	15	8.15e-06	0.0339076	0.0270757	0.70468
PX141	NC	Female	70	6	0.00046656	0.0412702	0.0229255	0.846149
PX142	AD	Female	73	4	0.0827453	0.0398383	0.0205231	3.09682
PX143	NC	Female	81	1	8.15e-06	0.0203859	0.0380002	1.19609
PX144	AD	Male	73	4	8.15e-06	0.0386714	0.0553506	3.55078
PX145	NC	Male	82	7	8.15e-06	0.032979	0.0282398	3.97802
PX146	NC	Male	81	18	8.15e-06	0.0170821	0.0591729	2.25413
PX147	NC	Female	79	6	8.15e-06	0.0331333	0.0455778	3.48374
PX148	AD	Female	73	3	8.15e-06	0.00717293	0.0372063	3.031
PX149	AD	Male	59	3	8.15e-06	0.0455708	0.0265303	2.74628
PX150	AD	Male	75	5	8.15e-06	0.1102	0.0413142	3.77628
PX151	AD	Male	77	4	8.15e-06	0.0418731	0.0309434	1.9051
PX152	AD	Male	83	5	8.15e-06	0.0513422	0.036733	8.68252
PX153	NC	Male	82	3	8.15e-06	0.051454	0.045585	2.0075
PX154	NC	Male	73	3	0.00042768	0.252615	0.0275871	1.49391
PX155	AD	Female	62	4	8.15e-06	0.0361284	0.0642356	4.13455
PX156	NC	Female	64	1.999999984	8.15e-06	0.0582696	0.032687	1.45146
PX157	NC	Female	72	5	8.15e-06	0.085713	0.0340913	1.20279
PX158	NC	Male	70	14	0.000432	0.0380077	0.0484721	4.88339

## Sheet: ST_5_Carboxylic_Acids
ID	Group	Sex	Age	Fasting_time	AconAcid	OH-GlutAcid	DiCA(12:0)	Lac	DiCA(14:0)	Suc	HipAcid	p-Cresol-SO4
PX001	AD	Female	76	7	4.72143	1.90119	0.332845	34.6404	0.909643	2.57899	0.0336134	4.58378
PX002	AD	Female	73	5	5.04054	1.66162	0.244525	27.6246	0.700389	2.24933	0.027813	2.47841
PX003	AD	Male	73	4.250000008	7.03986	1.68201	0.364783	25.1675	0.925843	2.50251	0.557815	13.9588
PX004	NC	Male	77	3	8.28241	1.8817	0.396338	50.4836	0.75166	2.18918	0.30087	10.2204
PX005	NC	Male	62	6	4.27111	1.83619	0.295145	31.5048	0.834902	2.22906	0.105975	1.99443
PX006	AD	Male	72	17	4.34721	1.99129	0.232942	39.1267	0.658418	3.09192	0.0906601	6.55319
PX007	NC	Male	81	4	8.80491	2.17865	0.443751	45.4364	1.29434	2.40614	0.146027	6.6982
PX008	AD	Female	61	18	2.53395	1.38364	0.324016	25.8527	1.0621	2.37527	0.641737	0.0179243
PX010	AD	Male	60	3	3.96412	2.06404	0.26172	38.1236	0.976614	2.23939	0.0628151	3.46357
PX011	NC	Female	73	3	9.17118	1.87105	0.259814	46.9993	0.808473	2.60499	0.433384	0.0176691
PX012	NC	Male	64	4	6.36582	1.93787	0.231292	27.4475	0.641662	2.60058	0.170525	0.583405
PX013	AD	Male	59	5	9.86151	2.13406	0.254888	46.1128	0.844658	2.41778	0.0291102	1.2378
PX014	AD	Male	69	2	5.07441	2.07546	0.359904	39.2817	1.34654	3.09492	0.678777	2.67619
PX015	AD	Female	78	7	6.44074	1.81458	0.555889	61.6975	1.04547	2.84475	0.275237	7.45624
PX017	AD	Female	66	4	5.79849	2.02173	0.264241	35.1024	0.553806	2.94178	0.238032	3.8164
PX018	AD	Male	66	4	3.70365	1.79419	0.253924	26.1233	0.67509	2.30339	0.0490867	7.86143
PX019	AD	Male	74	5.966666656	5.41997	1.66557	0.222602	16.4117	0.77166	1.98574	0.236402	5.42131
PX020	NC	Male	57	14	5.37723	2.02082	0.249916	29.6945	0.731817	2.04261	0.0671004	3.0655
PX021	NC	Male	80	3	6.22379	1.96679	0.285909	49.3573	1.1491	2.82626	0.0993379	2.81859
PX022	AD	Female	83	2	9.67519	2.22158	0.303347	55.6836	0.629219	2.70708	0.0513735	16.232
PX023	AD	Male	60	2	3.76972	1.90164	0.219267	22.8139	0.706861	2.29513	0.200296	9.49096
PX024	AD	Female	79	6	6.45872	2.26708	0.248812	25.9473	0.780488	2.93464	0.154092	15.5154
PX026	AD	Female	70	5	7.61918	2.08794	0.538892	60.4778	0.967685	2.58791	0.0327565	22.524
PX027	NC	Female	73	3	6.45898	2.22751	0.219012	37.9036	0.58482	2.4707	0.297647	9.81888
PX028	AD	Male	75	6	6.05701	2.00849	0.900364	19.1591	1.1165	2.87928	0.117858	4.70709
PX029	NC	Male	60	5	3.96816	1.78673	0.228225	23.2791	0.592519	2.05096	0.015238	6.65911
PX030	AD	Female	65	4	6.42081	1.98231	0.273535	50.2977	0.680032	2.86445	0.138035	2.61036
PX031	AD	Male	60	17	5.43613	2.26115	0.254319	53.5367	0.945157	2.72726	0.127388	10.348
PX032	AD	Male	81	6.25	6.90227	2.03254	0.543306	50.1855	2.62467	2.63989	0.27617	10.7751
PX033	AD	Male	83	4	6.57813	1.46782	0.298938	36.5689	0.976216	2.10887	0.587669	17.8823
PX034	AD	Female	60	4	3.7778	1.59763	0.273793	23.6082	1.16131	2.41241	0.13866	12.148
PX035	AD	Male	61	3	4.59274	2.28373	0.197557	52.3027	0.727455	2.84633	0.0722421	8.69566
PX036	NC	Male	83	16.08333333	5.31108	1.73673	0.263847	28.5657	0.882796	2.20419	0.096316	11.1011
PX037	AD	Female	66	12.50000001	5.08342	1.84037	0.258901	31.2586	0.866572	2.19434	0.102294	3.38487
PX039	NC	Female	62	2.333333344	6.41821	2.20268	0.594486	46.371	1.1027	2.37512	0.0925399	6.66937
PX040	NC	Male	73	6	4.56268	1.54708	0.292577	30.7937	0.892916	2.3069	0.0842968	3.05888
PX041	NC	Female	79	5	4.78853	1.82148	0.247577	37.0922	0.780104	2.08647	0.311253	9.76193
PX042	AD	Male	55	6.833333344	6.77934	1.98126	0.0575357	35.2319	0.824402	2.70968	0.124705	2.33081
PX043	AD	Female	65	3	5.47561	2.11202	0.273979	36.2894	0.824146	3.12579	0.435122	16.0116
PX044	AD	Male	83	5	10.3578	2.40995	0.115071	67.8334	0.835317	3.82617	0.160138	14.0493
PX047	AD	Female	67	18	4.45276	1.95825	0.271651	32.0732	0.861481	2.16185	0.211824	6.74126
PX048	AD	Male	57	4	4.76729	3.60506	0.241616	54.3474	0.805549	3.56486	0.0876504	0.441802
PX049	AD	Female	65	4	7.10269	1.89271	0.286123	56.2156	0.721261	2.90144	0.558326	7.50663
PX050	NC	Female	65	5	5.90508	1.90369	0.218297	29.3071	0.950566	2.62646	0.120238	11.8699
PX051	NC	Male	76	5	5.03272	1.56259	0.318104	24.1444	1.45209	2.18683	0.0281954	1.6171
PX052	AD	Male	71	5	5.98554	1.76649	0.230292	40.6979	0.792749	2.30142	0.098094	4.74673
PX053	NC	Female	62	4	3.68772	2.08732	0.240648	31.541	0.730585	3.69949	0.0687201	1.34954
PX054	NC	Female	68	4	3.69523	1.59742	0.204905	26.5756	0.678757	2.06463	0.289087	3.05763
PX055	AD	Female	73	6	8.65451	2.49153	0.308055	45.8665	0.962224	4.00314	0.4419	14.6653
PX056	AD	Female	77	3	6.99387	2.17007	0.256769	30.3814	0.810564	2.60854	0.305611	7.63232
PX057	AD	Male	71	7.666666672	5.58153	1.99224	0.326104	26.5329	0.832983	2.38699	0.448914	5.28987
PX058	NC	Female	65	3	7.51061	1.801	0.241039	36.5431	0.817515	2.28652	0.40699	7.73338
PX059	NC	Female	79	1	8.71252	2.26336	0.467438	28.8739	0.764495	2.33647	0.0799906	3.42816
PX060	AD	Male	82	3	6.87843	2.62578	0.293648	56.8262	0.844243	3.00785	0.445946	23.2663
PX061	NC	Female	68	4	6.83725	1.96543	0.238366	31.6114	0.711526	2.16835	0.466177	8.37576
PX062	AD	Female	78	5	5.48042	2.29439	0.320367	36.4629	0.984437	2.55836	0.433527	7.87829
PX063	AD	Female	63	3	7.45038	1.77261	0.464216	35.6402	0.864212	2.37444	0.0574245	3.8681
PX064	AD	Male	81	5	6.58384	4.94064	0.252699	71.9465	0.745065	3.33222	0.244932	5.13185
PX065	NC	Male	72	3	5.0692	1.70982	0.279176	54.2017	0.852156	2.45363	0.0860497	3.98702
PX066	NC	Male	66	4	9.16223	1.76797	0.262897	59.853	0.866867	2.11492	0.0922047	2.71174
PX067	NC	Male	67	6	5.65638	2.39486	0.257905	47.598	0.788427	3.13878	0.285587	3.57217
PX068	AD	Female	71	2	6.39276	2.06928	0.312656	81.1053	0.955067	3.13385	0.11233	13.6898
PX069	NC	Male	78	4	5.71399	2.05609	0.316204	36.1665	1.18699	3.16421	0.109164	5.4167
PX070	AD	Female	78	1	5.09224	2.25893	0.295166	28.199	1.14401	2.81026	0.135532	4.93596
PX071	AD	Male	69	1	4.06928	2.6338	0.245491	36.2062	0.877089	2.97212	0.0074472	0.01546
PX072	AD	Female	80	1	6.86711	2.36457	0.427578	18.5506	1.33576	2.50359	0.56695	13.5836
PX073	AD	Male	77	6	6.73214	2.1364	0.401828	14.937	1.72117	2.70968	0.300325	9.97025
PX074	AD	Male	73	4	4.95104	1.98715	0.303725	21.2754	0.854657	2.23365	0.360624	6.96672
PX075	AD	Male	72	18	4.50522	1.78353	0.202771	40.6016	0.829816	2.32674	0.073012	12.8386
PX076	NC	Male	71	3	4.22421	1.78293	0.293129	29.5575	0.876881	1.75712	0.873734	5.2184
PX077	NC	Male	71	4.250000008	5.07667	1.75696	0.437022	18.8432	1.16362	2.46585	0.130786	6.13058
PX078	NC	Male	73	8	3.57419	1.71071	0.272068	24.7946	0.784384	2.15911	0.0247999	4.10871
PX079	AD	Female	73	4	7.34843	1.69803	0.423461	41.4594	0.826803	2.6171	0.128375	3.38186
PX080	AD	Male	81	4	6.76116	2.07351	0.49528	68.5358	1.31877	2.71103	0.108575	9.47624
PX081	AD	Female	58	4	3.77268	1.71278	0.231928	23.2266	0.707359	1.68465	0.034442	3.66641
PX082	AD	Male	76	4	4.20608	1.71865	0.247922	18.5643	0.790989	1.65115	0.0727533	7.12405
PX083	AD	Female	68	8	6.74126	1.70113	0.246639	39.8979	0.736525	2.55696	0.294074	11.2297
PX084	NC	Female	73	2	7.34436	1.98973	0.265686	33.9318	0.710847	2.47808	0.149741	8.58977
PX085	AD	Female	62	5	6.34297	2.03908	0.333833	37.5294	1.13659	2.48241	0.130678	8.91543
PX086	NC	Female	72	6	5.70741	2.02381	0.251119	52.6087	0.878003	2.80995	0.165175	5.17636
PX087	NC	Male	74	6	2.36935	1.07951	0.288638	87.3401	1.0563	2.77117	0.185423	13.6108
PX088	NC	Female	66	5	7.86183	1.98326	0.273562	41.9839	0.846506	2.90341	0.212985	16.3337
PX090	NC	Male	76	4	5.62932	2.15573	0.247579	40.4307	0.786508	2.28749	0.287915	9.76637
PX091	NC	Female	80	4	4.80103	1.84807	0.224285	27.4679	0.753456	2.52317	0.207539	15.1156
PX092	NC	Female	80	3	4.37599	1.71684	0.341377	24.9497	1.06787	2.21643	0.207628	5.45051
PX093	NC	Male	55	4	5.26023	2.27048	0.404956	34.2596	1.15809	2.64646	0.0437075	4.88208
PX094	AD	Male	57	2	8.17556	2.23295	0.520566	62.0469	1.4109	2.69211	0.472909	3.57649
PX095	NC	Male	62	3	6.28566	1.96256	0.231408	49.8985	0.761244	2.27817	0.192774	12.9299
PX096	AD	Female	70	5	6.19154	2.13433	0.268706	46.6804	0.783883	2.73352	0.189745	2.66998
PX097	AD	Male	76	6	6.90567	2.97718	0.365512	69.9273	0.833054	3.69872	0.231965	14.3493
PX098	AD	Male	74	7	2.43936	1.74307	0.227039	17.1127	0.801997	1.78169	0.0587056	6.52399
PX099	AD	Male	62	4	6.87103	2.19611	0.271018	155.946	0.889055	3.86014	0.0557525	4.82896
PX100	AD	Male	61	6.25	3.36543	1.75178	0.192728	26.9323	0.722788	2.17229	0.0626606	5.24826
PX101	NC	Male	77	5	5.69091	1.70476	0.303393	61.2048	1.0234	2.62369	0.0395758	1.82783
PX103	AD	Male	57	5	9.62746	2.08956	0.262987	65.4257	0.768903	3.28648	0.282419	9.90932
PX104	AD	Female	76	3	4.69523	4.2257	0.224152	33.6039	0.745616	2.60994	0.0349273	0.0230854
PX105	AD	Female	69	5	7.38103	2.33476	0.299832	52.2144	0.875672	3.07744	0.0152	9.84842
PX106	AD	Male	71	6.416666656	6.08926	1.92597	0.344363	29.2168	0.898811	2.52571	0.811707	10.4329
PX107	AD	Female	70	6	4.9052	1.98387	0.509317	26.9037	1.6985	2.44618	0.0615185	1.54159
PX108	NC	Female	60	7	5.24448	2.0176	0.931196	24.6745	1.14963	2.52881	0.156221	13.0204
PX109	AD	Female	83	6	7.52364	2.27324	0.464597	32.8431	1.83699	3.16601	0.17399	14.2105
PX110	NC	Female	70	4.333333336	5.99589	1.99767	0.352294	40.1768	1.26231	3.15019	0.289234	2.02864
PX111	AD	Female	80	4	3.23953	2.00423	0.209463	23.0336	0.681819	2.44439	0.0517893	3.27316
PX112	AD	Male	77	6	3.26221	1.90009	0.395974	32.4811	1.10353	2.04777	0.0164865	5.26856
PX113	AD	Female	71	4	4.5059	1.94099	0.370401	32.1773	0.904078	2.33399	0.490388	12.8191
PX114	NC	Male	61	6	3.7023	1.55038	0.197096	26.4092	0.624252	2.07469	0.0839049	8.04618
PX115	AD	Female	86	3	7.5822	1.80189	0.317608	81.7494	0.684013	2.65416	0.30432	12.697
PX116	NC	Male	79	4.75	8.5814	2.19642	0.195204	42.3655	0.880479	3.02321	0.872126	2.40164
PX117	AD	Female	87	4	6.7397	1.75008	0.256073	23.8703	0.76648	2.40011	0.0539585	14.2863
PX118	NC	Female	73	6	5.4713	2.22058	0.324471	20.9039	1.68105	2.28039	0.133335	16.2694
PX119	AD	Female	73	4	11.096	2.2395	0.245696	37.6712	0.847274	2.69436	0.15766	17.9985
PX120	NC	Female	68	3	8.0663	1.86279	0.294152	54.178	0.652522	2.22644	0.101089	11.0482
PX121	AD	Female	82	15	7.6508	2.07939	0.356295	47.0069	0.767018	2.70156	0.0682756	13.9225
PX122	AD	Female	61	5.5	7.4937	1.86858	0.255021	39.5416	0.832286	2.25642	0.0522645	2.62601
PX123	NC	Male	62	7	5.4501	2.62264	0.31088	25.4771	1.2305	3.3122	0.154374	3.18456
PX124	AD	Male	78	15	5.7566	2.01289	0.326218	35.0692	0.972063	2.52047	0.0815458	16.1119
PX125	NC	Male	56	3	5.2497	1.84102	0.223042	53.6438	0.77852	2.88049	0.29139	8.09787
PX126	AD	Male	59	6	5.0885	1.98662	0.267743	35.0081	0.989121	2.70747	0.0552436	3.90048
PX127	AD	Male	79	6	6.1728	2.38216	0.357714	27.5734	0.895881	3.15508	0.319283	12.4829
PX128	NC	Female	85	3.25	5.4129	1.67981	0.348033	17.8348	0.908633	2.24245	0.304117	9.07432
PX129	NC	Female	61	1	5.0355	2.36875	0.242656	19.7917	0.746772	2.75648	0.141296	5.06969
PX130	AD	Male	63	2	7.3908	1.80942	0.271671	36.0033	0.856548	2.39151	0.123702	15.1348
PX131	AD	Male	60	22	3.1765	1.74944	0.246816	24.7922	0.607227	2.223	0.2561	2.27022
PX132	AD	Female	82	2	7.7972	1.89255	0.344394	36.8297	0.888512	2.42934	1.38665	5.54095
PX133	AD	Female	70	7	6.0731	2.19146	0.374915	28.8648	0.952355	2.48641	0.0662937	0.264021
PX134	AD	Male	77	5	7.9752	2.05193	0.224316	34.2368	0.824577	2.57947	0.4218	11.9594
PX135	AD	Male	67	4	5.3456	1.83753	0.286584	44.4119	0.904162	2.57668	0.107785	7.24475
PX136	NC	Female	64	1	6.5509	2.13552	0.243563	32.8263	0.788929	2.72337	0.0923712	8.6167
PX137	AD	Female	73	3	7.5203	1.98698	0.269895	57.4446	0.751368	2.97571	0.21208	13.6996
PX138	NC	Male	76	3	7.0432	1.93113	0.228698	49.7565	0.759375	2.78936	0.37926	15.5995
PX139	AD	Female	68	4	6.4166	1.88364	0.353641	57.5667	0.816338	2.51908	0.280007	4.719
PX140	AD	Female	82	15	4.9952	1.79114	0.38589	24.6701	1.01247	2.3741	0.0279995	6.43355
PX141	NC	Female	70	6	5.6892	1.70002	0.243013	16.0967	0.64044	2.51188	0.0757402	5.26434
PX142	AD	Female	73	4	6.7012	2.94029	0.217163	49.0889	0.613089	3.38936	0.0235705	7.02681
PX143	NC	Female	81	1	2.6269	1.14768	0.467058	100.837	1.12807	2.45771	0.0722405	2.21809
PX144	AD	Male	73	4	8.5542	2.06764	0.223746	36.1763	0.659155	2.82074	0.353941	2.69123
PX145	NC	Male	82	7	7.3153	2.08922	0.335542	43.0524	1.15142	2.90844	0.681502	4.2972
PX146	NC	Male	81	18	6.0882	1.83542	0.279355	42.2108	0.869549	2.54659	0.400886	1.98152
PX147	NC	Female	79	6	2.0788	1.29897	0.273071	41.5107	0.722568	2.43052	0.163622	7.73519
PX148	AD	Female	73	3	4.0286	1.42564	0.477763	25.2593	1.14206	2.58743	0.0605659	5.46986
PX149	AD	Male	59	3	6.6454	2.34045	0.244567	75.8716	0.710296	3.51521	0.0875096	3.6018
PX150	AD	Male	75	5	11.87	2.33742	0.307048	39.2353	0.851	2.78409	0.402534	4.78255
PX151	AD	Male	77	4	5.3594	2.31749	0.919946	36.5875	0.813158	2.9496	0.119637	5.14345
PX152	AD	Male	83	5	4.9371	1.88649	0.220667	22.7428	0.62065	2.14433	0.0652547	19.1963
PX153	NC	Male	82	3	6.108	2.18604	0.272559	33.3301	0.73214	2.48211	0.13146	6.66646
PX154	NC	Male	73	3	7.0517	2.02924	0.239741	32.6086	0.766645	2.682	0.635608	3.64594
PX155	AD	Female	62	4	9.1662	2.28065	0.22809	47.5177	0.70782	2.90167	0.0567456	11.6744
PX156	NC	Female	64	1.999999984	6.4282	1.90918	0.319509	33.44	0.669547	2.56679	0.321169	12.2744
PX157	NC	Female	72	5	8.5956	1.98322	0.272115	25.0711	0.799569	2.65997	0.126491	2.69367
PX158	NC	Male	70	14	4.0481	1.37392	0.361073	50.5594	1.19721	2.35948	0.0603886	6.981

## Sheet: ST_6_Fatty Acids
ID	Group	Sex	Age	Fasting_time	FA(12:0)	FA(20:1)	FA(14:0)	FA(20:2)	FA(16:0)	FA(20:3)	FA(18:0)	AA	FA(18:1)	EPA	FA(18:2)	DHA
PX001	AD	Female	76	7	5.66419	0.0474619	0.129834	0.108883	5.9847	0.00904265	9.33389	0.0503072	2.8731	0.029064	0.929381	0.185214
PX002	AD	Female	73	5	4.5847	0.0286985	0.0885705	0.055621	6.00342	0.00456903	8.85683	0.0631873	1.08837	0.0140815	0.432297	0.10091
PX003	AD	Male	73	4.250000008	5.20474	0.0312335	0.105471	0.0588428	4.86287	0.00839408	6.89107	0.0658898	1.47152	0.016223	0.736102	0.13465
PX004	NC	Male	77	3	4.92312	0.0271249	0.0921537	0.0378761	4.5134	0.00422331	7.70836	0.0327923	0.693253	0.0108861	0.35881	0.0449668
PX005	NC	Male	62	6	5.43163	0.0381188	0.112175	0.0752845	4.10998	0.0118997	5.59925	0.053039	2.24833	0.00773172	0.853257	0.0628469
PX006	AD	Male	72	17	4.90742	0.0357495	0.116996	0.0953529	5.70318	0.0114378	8.30949	0.100043	2.02887	0.0291828	0.847289	0.238522
PX007	NC	Male	81	4	6.4158	0.0495694	0.1273	0.0647152	5.40765	0.00649124	8.57583	0.0639612	1.5027	0.122576	0.61773	0.329515
PX008	AD	Female	61	18	5.30471	0.039805	0.115378	0.0649796	4.29587	0.00806495	5.97036	0.0712508	1.93004	0.0308151	0.641172	0.239831
PX010	AD	Male	60	3	5.65417	0.0524548	0.126036	0.160759	5.72918	0.01055	7.74504	0.102912	3.7178	0.0310853	1.51032	0.136269
PX011	NC	Female	73	3	4.96794	0.0437846	0.0937966	0.0954934	5.71701	0.00665442	7.68708	0.116745	3.09809	0.0512577	1.03026	0.328278
PX012	NC	Male	64	4	4.31145	0.0314005	0.080038	0.0244048	3.96346	0.00217112	5.85272	0.0207251	0.854188	0.00929476	0.319506	0.0326525
PX013	AD	Male	59	5	5.10333	0.0291817	0.10931	0.074998	5.19446	0.016282	7.17026	0.165603	2.27481	0.0235219	0.788648	0.160633
PX014	AD	Male	69	2	5.38939	0.0421351	0.105743	0.0902827	5.34439	0.00674569	7.4394	0.100219	2.33693	0.0513722	1.02946	0.252472
PX015	AD	Female	78	7	7.28079	0.0469357	0.132146	0.116954	5.19695	0.0144801	6.31892	0.140898	4.25325	0.0308929	1.32266	0.217632
PX017	AD	Female	66	4	4.6729	0.0220738	0.0743694	0.0360055	4.19758	0.0027063	4.55773	0.0469566	0.817533	0.0125538	0.329199	0.0561664
PX018	AD	Male	66	4	4.55909	0.0405728	0.0893631	0.072767	4.34521	0.00898042	6.94504	0.0723396	1.47814	0.0309184	0.518131	0.176708
PX019	AD	Male	74	5.966666656	4.68859	0.0206507	0.0939535	0.02656	3.47631	0.00324285	5.59988	0.0279	0.945135	0.0128452	0.294289	0.0556437
PX020	NC	Male	57	14	4.6571	0.0208493	0.087134	0.0393899	3.91376	0.00683281	4.85295	0.0530866	0.858715	0.011517	0.298596	0.0636604
PX021	NC	Male	80	3	5.10901	0.0449155	0.116063	0.106333	4.81363	0.00812303	7.10914	0.0792386	2.70384	0.0503283	0.714571	0.319452
PX022	AD	Female	83	2	4.53895	0.013534	0.0733134	0.0356432	3.80301	0.00456627	8.26892	0.0437438	0.416067	0.00997231	0.177957	0.031309
PX023	AD	Male	60	2	4.68818	0.0305909	0.0739871	0.0511385	6.47415	0.00769296	8.46417	0.0595352	1.46514	0.0122582	1.00075	0.0849895
PX024	AD	Female	79	6	4.75882	0.0388677	0.0883889	0.0673954	3.63519	0.00537664	6.41256	0.0802774	1.95267	0.0127844	0.853015	0.102988
PX026	AD	Female	70	5	6.34919	0.0294777	0.0881247	0.0589112	4.82829	0.00541536	6.37606	0.0518647	1.63596	0.0150745	0.905189	0.0611889
PX027	NC	Female	73	3	4.86921	0.024328	0.0729031	0.037133	3.52601	0.00384164	6.03918	0.038832	0.937912	0.0284487	0.438104	0.123761
PX028	AD	Male	75	6	7.21243	0.0267694	0.0942507	0.0378114	3.77314	0.00667654	5.13667	0.0471824	0.648725	0.079306	0.491721	0.313842
PX029	NC	Male	60	5	4.35286	0.0272729	0.0781044	0.0519814	3.29051	0.00400205	5.53015	0.0625685	0.99	0.015496	0.685815	0.103072
PX030	AD	Female	65	4	4.83018	0.0202055	0.0908657	0.052109	3.37709	0.00211857	5.47482	0.0595083	1.20245	0.0169176	0.596869	0.0913203
PX031	AD	Male	60	17	5.26722	0.0308211	0.112785	0.131564	4.71377	0.00769019	6.98416	0.105562	2.67712	0.0122596	0.846483	0.214765
PX032	AD	Male	81	6.25	6.33845	0.04318	0.162247	0.142227	5.59843	0.00940358	7.94237	0.112872	3.42564	0.0230891	0.92285	0.147641
PX033	AD	Male	83	4	5.32867	0.0216036	0.0803109	0.0480814	4.21723	0.00479811	8.141	0.0450644	0.881901	0.0120691	0.439568	0.0551884
PX034	AD	Female	60	4	5.45051	0.0485345	0.0999654	0.106824	6.35287	0.0122035	8.54357	0.164941	3.65036	0.0371944	1.04646	0.247264
PX035	AD	Male	61	3	5.0583	0.0262115	0.0713739	0.0472469	4.34779	0.00383134	6.60522	0.0779773	0.593299	0.0358587	0.322947	0.0984401
PX036	NC	Male	83	16.08333333	5.20637	0.0380057	0.109007	0.0750421	5.12034	0.011335	5.84371	0.0612084	2.39691	0.0122623	1.02151	0.105104
PX037	AD	Female	66	12.50000001	6.20405	0.0593939	0.120806	0.0932142	5.34096	0.0105058	7.4204	0.090041	1.2929	0.269562	0.779806	1.14893
PX038	NC	Female	68	5	8.09466	0.0508168	0.130414	0.11148	5.69464	0.0116084	7.38221	0.287077	5.28376	0.104241	1.41517	0.536349
PX039	NC	Female	62	2.333333344	8.22089	0.0340932	0.155017	0.0721724	5.09467	0.00706582	7.77745	0.0688295	2.0412	0.0215934	0.59193	0.112721
PX040	NC	Male	73	6	5.52562	0.033661	0.11215	0.0402721	4.35381	0.00144211	8.07865	0.061008	1.50167	0.0312265	0.744944	0.255542
PX041	NC	Female	79	5	4.88363	0.0370619	0.0979541	0.07519	4.18815	0.00641178	5.90188	0.0665811	2.44969	0.0330085	0.742615	0.165453
PX042	AD	Male	55	6.833333344	5.35203	0.0363785	0.101977	0.0567005	5.26514	0.00706582	7.63026	0.0552953	2.37766	0.0241205	1.10268	0.264891
PX043	AD	Female	65	3	5.0335	0.0407515	0.0956554	0.0686127	4.56931	0.00844003	7.90226	0.0847562	2.23388	0.0260935	0.845139	0.137566
PX044	AD	Male	83	5	5.25848	0.0264074	0.0939853	0.0460554	4.65054	0.00551649	5.85417	0.0590411	1.02068	0.0133549	0.424758	0.088176
PX045	AD	Male	76	7	5.21013	0.0349636	0.0977117	0.0582906	6.1485	0.00387959	9.0565	0.0561712	1.05161	0.00977299	0.387801	0.0933951
PX046	AD	Female	72	5	6.18758	0.0500795	0.138881	0.0968484	5.13328	0.0123965	7.40167	0.0969663	3.78306	0.0391541	1.29296	0.337373
PX047	AD	Female	67	18	4.88148	0.0183433	0.0925756	0.0457358	3.83467	0.0042352	6.30015	0.0334341	0.506282	0.00376952	0.300093	0.0356732
PX048	AD	Male	57	4	4.77155	0.0304485	0.0859731	0.0754644	5.64069	0.0120105	5.52076	0.148976	3.06346	0.0396693	0.810277	0.181219
PX049	AD	Female	65	4	5.05964	0.0161971	0.0905014	0.0402856	4.61604	0.00735711	6.47717	0.0517364	1.35915	0.0174419	0.933292	0.0467701
PX050	NC	Female	65	5	6.21157	0.0403283	0.115598	0.0926461	5.56729	0.0113421	7.56675	0.113185	4.39641	0.0224905	1.28391	0.248515
PX051	NC	Male	76	5	5.10736	0.0383691	0.099283	0.0793392	5.22945	0.013424	6.35435	0.0632699	4.00039	0.0196537	1.31997	0.224091
PX052	AD	Male	71	5	4.61935	0.033489	0.0764247	0.0894942	4.66558	0.00871166	6.89386	0.0720754	2.48986	0.0178605	1.32702	0.183451
PX053	NC	Female	62	4	4.87549	0.0243794	0.0969484	0.0558535	4.80266	0.0106649	7.07788	0.0917321	1.5248	0.0776443	0.686663	0.285231
PX054	NC	Female	68	4	5.00602	0.0276114	0.0961672	0.0660548	4.21613	0.00274305	7.91701	0.0218285	0.99302	0.0165392	0.350364	0.134292
PX055	AD	Female	73	6	5.44621	0.0720181	0.11057	0.122013	5.60318	0.0106488	7.69868	0.133011	4.16024	0.0263455	0.870354	0.113062
PX056	AD	Female	77	3	4.6745	0.0166278	0.0693778	0.0192631	3.35062	0.0037956	5.47295	0.0335546	0.737662	0.00960533	0.454464	0.0518021
PX057	AD	Male	71	7.666666672	5.35705	0.047528	0.104428	0.0725812	4.79895	0.00843288	6.36721	0.0920924	3.56849	0.0151025	1.04786	0.146344
PX058	NC	Female	65	3	4.41711	0.0209381	0.0655087	0.0303159	3.4864	0.00425308	6.37265	0.0527407	0.796131	0.00883921	0.267919	0.058858
PX059	NC	Female	79	1	6.77388	0.0192735	0.0947665	0.0409757	4.20209	0.0071659	5.83534	0.0503639	1.04229	0.0408418	0.442389	0.195693
PX060	AD	Male	82	3	5.21345	0.0173607	0.0761643	0.0395019	4.68272	0.00736783	7.01542	0.0792472	0.737094	0.0131528	0.337151	0.0706867
PX061	NC	Female	68	4	4.46662	0.0292042	0.0959338	0.0663202	5.4637	0.00612765	7.32885	0.0616779	3.51032	0.0207318	0.932294	0.104513
PX062	AD	Female	78	5	7.93566	0.0523213	0.123931	0.0986339	5.48325	0.0150984	8.47703	0.114254	5.00506	0.0344397	1.45656	0.362077
PX063	AD	Female	63	3	6.81748	0.0226057	0.0856113	0.0502306	4.72845	0.00233383	6.68044	0.0259076	1.3165	0.00583692	0.333245	0.0383208
PX064	AD	Male	81	5	4.42329	0.0228001	0.0703053	0.0364165	3.378	0.00572914	6.27536	0.0616441	0.837464	0.0388854	0.504782	0.315862
PX065	NC	Male	72	3	4.72544	0.0204849	0.0754666	0.0279996	4.24581	0.00324878	7.62304	0.0410225	0.326736	0.0325311	0.251659	0.118227
PX066	NC	Male	66	4	4.74523	0.0450154	0.096688	0.104192	4.90845	0.0128647	6.86676	0.081293	2.94225	0.0128885	0.883594	0.112921
PX067	NC	Male	67	6	4.40736	0.0178318	0.076272	0.0378587	4.65354	0.00246249	8.15774	0.0217756	0.417395	0.0201522	0.19399	0.0863912
PX068	AD	Female	71	2	5.03842	0.0353884	0.0847924	0.0759444	5.79442	0.00995899	7.94955	0.0618063	2.05145	0.0985038	1.03069	0.407222
PX069	NC	Male	78	4	5.53073	0.0419405	0.116011	0.108198	6.1123	0.0121427	7.80518	0.0735908	4.80573	0.0518672	1.38617	0.282779
PX070	AD	Female	78	1	5.40414	0.0437068	0.104581	0.0953938	5.40443	0.00736425	9.94993	0.0676057	3.26666	0.032762	0.927038	0.205553
PX071	AD	Male	69	1	5.26555	0.0355215	0.0870515	0.0617588	4.01617	0.00882066	5.98431	0.136074	2.03469	0.16114	1.02298	0.361527
PX072	AD	Female	80	1	5.67092	0.0488651	0.110588	0.0828085	4.8163	0.0132185	6.41032	0.116607	3.96867	0.091934	1.3372	0.371887
PX073	AD	Male	77	6	5.7532	0.0271148	0.103252	0.0679532	4.51867	0.00595967	4.8081	0.088744	2.25784	0.0107556	0.793046	0.080095
PX074	AD	Male	73	4	4.95437	0.0236763	0.0696906	0.0456066	4.98128	0.0083603	6.30527	0.0575327	1.34457	0.0162418	0.691166	0.061331
PX075	AD	Male	72	18	4.77168	0.0237036	0.0698219	0.0764299	4.91106	0.0104664	4.52783	0.0819744	1.42115	0.0214835	1.07361	0.183429
PX076	NC	Male	71	3	4.49721	0.025787	0.0680946	0.0313728	3.6681	0.00833285	7.59519	0.0319157	0.469523	0.0221599	0.270776	0.0990497
PX077	NC	Male	71	4.250000008	5.54804	0.02988	0.0867326	0.062047	4.89733	0.0104604	5.97352	0.055193	2.15029	0.0278209	1.10468	0.321223
PX078	NC	Male	73	8	4.92884	0.0213105	0.113285	0.0683382	5.8004	2.54e-05	7.95366	0.0830123	2.77417	0.0316531	1.40095	0.227605
PX079	AD	Female	73	4	5.41408	0.0195297	0.0886272	0.0607469	3.77173	0.00320649	6.90682	0.0334203	0.591553	0.00891895	0.476444	0.0679826
PX080	AD	Male	81	4	5.43439	0.0430528	0.116556	0.0645568	4.82788	0.00269953	7.69974	0.0665503	2.73714	0.0162807	1.27418	0.106273
PX081	AD	Female	58	4	3.97468	0.0402279	0.0794428	0.0296145	2.93426	0.00447801	7.06777	0.0376213	0.36143	0.0366742	0.243204	0.0664348
PX082	AD	Male	76	4	3.98445	0.0276052	0.0704498	0.0590171	3.66613	0.00384843	6.71102	0.0296041	0.986542	0.027593	0.688193	0.0716837
PX083	AD	Female	68	8	4.36336	0.03679	0.0783719	0.0696098	4.52799	0.00840971	7.02553	0.0477299	1.3485	0.0168128	0.66447	0.0922851
PX084	NC	Female	73	2	4.54904	0.0377337	0.0753461	0.0482891	3.55107	0.00276175	5.37013	0.0286021	0.613117	0.0152361	0.323496	0.0545557
PX085	AD	Female	62	5	5.96602	0.0512838	0.179259	0.0905155	6.46775	0.0125304	7.94602	0.115415	6.20855	0.0932204	2.41418	0.289118
PX086	NC	Female	72	6	6.37456	0.0496508	0.162434	0.0860767	6.73369	0.0125473	8.77046	0.10925	5.66195	0.0310205	2.44829	0.213831
PX087	NC	Male	74	6	4.81785	0.0212833	0.105402	0.0427887	4.11579	0.00188006	9.12585	0.0744528	0.503193	0.0114989	0.205506	0.0441114
PX088	NC	Female	66	5	5.12673	0.0163026	0.131302	0.0678182	4.08096	0.00378666	5.84078	0.0721264	1.5909	0.0620353	0.77318	0.291357
PX089	NC	Female	65	2	6.4447	0.0306323	0.153946	0.111245	6.49808	0.0143725	6.22892	0.050676	3.96891	0.0160504	1.17319	0.113077
PX090	NC	Male	76	4	4.95969	0.036783	0.0842757	0.063714	4.60821	0.00423963	5.22543	0.0403675	1.1729	0.0198022	0.498492	0.171339
PX091	NC	Female	80	4	4.42651	0.0261908	0.0768338	0.047302	4.54051	0.00103406	8.34821	0.0330629	0.696848	0.0185111	0.330466	0.0766095
PX092	NC	Female	80	3	6.10875	0.0377119	0.136804	0.119084	6.89698	0.0177213	4.88568	0.0770211	6.17202	0.0729948	2.42329	0.496378
PX093	NC	Male	55	4	5.76413	0.0377781	0.136946	0.125609	6.59885	0.0145052	5.10475	0.0662264	4.26133	0.0278947	1.71593	0.136985
PX094	AD	Male	57	2	4.35836	0.0672636	0.0862907	0.0765064	6.46369	0.00845089	10.0683	0.0927752	4.15004	0.0375647	1.82815	0.200845
PX095	NC	Male	62	3	4.18101	0.0190925	0.0728487	0.0510687	4.35173	0.0111875	7.81894	0.0433073	0.649413	0.0217576	0.413688	0.0861406
PX096	AD	Female	70	5	4.76369	0.0176042	0.0752499	0.0590426	4.18986	0.000905943	6.31919	0.0388262	0.975	0.0141769	0.613325	0.0678074
PX097	AD	Male	76	6	5.05414	0.0207037	0.10108	0.0778271	5.57172	0.00499184	7.235	0.0815763	0.891903	0.0484245	0.380849	0.111052
PX098	AD	Male	74	7	5.96546	0.0185199	0.115068	0.0625955	4.96535	0.0153297	5.65717	0.0621543	2.11768	0.0414131	1.05687	0.189582
PX099	AD	Male	62	4	5.80964	0.0299368	0.123797	0.0348	4.69952	0.00498177	6.36696	0.0637416	1.9751	0.0182605	0.75157	0.148433
PX100	AD	Male	61	6.25	4.74049	0.0187968	0.0817247	0.0418497	4.14162	0.00335107	7.96708	0.0357178	0.531831	0.0173659	0.375806	0.16031
PX101	NC	Male	77	5	5.11286	0.095474	0.0910207	0.0739799	5.66996	0.0062231	15.2709	0.0564026	2.55269	0.0241234	1.2657	0.165868
PX103	AD	Male	57	5	4.15282	0.0321136	0.0843238	0.0679713	3.98041	0.0111019	6.52003	0.0759714	1.04984	0.0193886	0.74818	0.0424643
PX104	AD	Female	76	3	4.12218	0.00741339	0.0779507	0.051156	3.95151	0.00613982	5.90814	0.0430834	1.00595	0.00918092	0.431415	0.060999
PX105	AD	Female	69	5	5.4406	0.0350364	0.124859	0.0561364	6.45984	0.0082999	8.3801	0.076698	4.22681	0.0246474	1.55639	0.146925
PX106	AD	Male	71	6.416666656	5.73394	0.061743	0.0827617	0.0504663	5.11655	0.00892445	9.67494	0.0661094	2.57916	0.0360748	1.50745	0.178591
PX107	AD	Female	70	6	5.74338	0.0439179	0.142547	0.0885375	6.29666	0.0139227	6.23028	0.0949682	5.45949	0.0224876	2.25704	0.200037
PX108	NC	Female	60	7	10.2287	0.0623709	0.200338	0.0873866	5.3526	0.0108956	9.5135	0.0875465	5.32394	0.0542339	1.50434	0.656084
PX109	AD	Female	83	6	5.86579	0.0581534	0.137887	0.104219	7.04918	0.00875653	8.68402	0.0883035	5.59584	0.0610053	2.46241	0.40164
PX110	NC	Female	70	4.333333336	6.7972	0.0847223	0.166252	0.0932206	6.60072	0.0100395	10.0499	0.103951	6.9873	0.0863266	2.49942	0.533311
PX111	AD	Female	80	4	4.71685	0.029235	0.0772747	0.0715309	4.41194	2.54e-05	6.41265	0.0452771	0.661166	0.0158971	0.457326	0.0751415
PX112	AD	Male	77	6	5.24848	0.0535867	0.094717	0.0854684	5.57941	0.004656	8.87205	0.0484635	2.40819	0.00856129	1.16719	0.0832757
PX113	AD	Female	71	4	6.28166	0.052923	0.0861802	0.0603653	4.8837	0.00269038	7.83495	0.050715	2.1681	0.0198022	0.976786	0.106419
PX114	NC	Male	61	6	4.39432	0.0311939	0.0836706	0.0491049	3.7849	0.00617642	5.90364	0.0623211	1.74247	0.0137925	0.951625	0.125823
PX115	AD	Female	86	3	4.40853	0.043954	0.059096	0.0483547	3.7858	0.00588569	5.64595	0.06271	1.31756	0.0285636	0.683642	0.115952
PX116	NC	Male	79	4.75	4.44616	0.0319659	0.0992764	0.0876888	5.146	0.0141833	6.13541	0.0538319	1.16267	0.0201324	0.793747	0.165485
PX117	AD	Female	87	4	4.69643	0.0574188	0.0911986	0.108731	5.0386	0.00931325	6.32048	0.0369886	1.36359	0.0146301	0.726393	0.127994
PX118	NC	Female	73	6	5.02521	0.0268733	0.108673	0.0953845	4.6531	0.011364	6.61818	0.103582	3.46257	0.0447309	1.98746	0.263023
PX119	AD	Female	73	4	5.83351	0.0191722	0.110068	0.0565923	4.5639	2.54e-05	6.96908	0.0341751	0.469233	0.0192037	0.60897	0.0363295
PX120	NC	Female	68	3	4.92502	0.0205922	0.108002	0.0454967	3.6824	0.0161048	6.40745	0.0273095	0.569662	0.0187486	0.244871	0.0610337
PX121	AD	Female	82	15	5.59831	0.0144487	0.0933396	0.0658488	4.0956	0.01097	5.48083	0.0628011	1.86148	0.0153734	0.711776	0.136095
PX122	AD	Female	61	5.5	5.80531	0.0201157	0.127034	0.0614075	5.7223	2.54e-05	6.27423	0.0886035	3.29906	0.0431415	2.50188	0.504396
PX123	NC	Male	62	7	4.95885	0.0536848	0.109374	0.0696778	4.5361	0.00187923	7.49347	0.109238	2.08149	0.021891	0.901536	0.269527
PX124	AD	Male	78	15	5.31008	0.0173653	0.132669	0.073828	5.6498	0.0132176	6.07196	0.0951705	2.40398	0.0271705	1.17013	0.286976
PX125	NC	Male	56	3	4.62963	0.0320112	0.0762583	0.0654799	4.2355	0.00616133	7.28292	0.0435756	1.64117	0.0132035	1.11723	0.147383
PX126	AD	Male	59	6	6.01341	0.0251012	0.0879294	0.0808713	4.8821	0.0126649	8.47997	0.0893057	2.31756	0.029003	0.974521	0.131914
PX127	AD	Male	79	6	5.03552	0.0630806	0.123203	0.0844193	5.6941	0.00259831	8.7095	0.191838	2.48041	0.0483914	0.918193	0.228145
PX128	NC	Female	85	3.25	4.7937	0.0443326	0.0961923	0.0629682	4.7631	0.00101058	7.08136	0.0556994	2.80546	0.0257119	1.11231	0.13898
PX129	NC	Female	61	1	5.4941	0.0424605	0.103703	0.0618491	4.9347	0.0168372	9.3116	0.0865277	1.62785	0.0524881	0.624705	0.217923
PX130	AD	Male	63	2	4.68299	0.0209561	0.0734751	0.0706212	4.6226	0.00792647	6.75247	0.161681	1.91085	0.0255156	1.07866	0.104323
PX131	AD	Male	60	22	4.94139	0.0360658	0.0963774	0.0983453	5.0882	0.00893372	6.7023	0.0491625	1.2786	0.00487903	0.533199	0.0456582
PX132	AD	Female	82	2	5.28178	0.01914	0.0962559	0.096629	5.0541	0.0158333	7.01194	0.042131	0.876824	0.00509096	0.472771	0.0561819
PX133	AD	Female	70	7	5.89358	0.0359648	0.108992	0.0871443	6.744	0.00578728	7.85008	0.101753	3.93637	0.0366223	1.58171	0.263616
PX134	AD	Male	77	5	3.8259	0.0622406	0.0485185	0.0451906	4.3083	0.00136149	7.60717	0.0414381	2.08952	0.0981571	0.887606	0.356159
PX135	AD	Male	67	4	5.80857	0.0334612	0.0949077	0.0621452	4.4959	0.00190766	7.51281	0.0685007	2.35646	0.0271915	0.808991	0.104041
PX136	NC	Female	64	1	4.64048	0.0473528	0.0913375	0.0563364	4.5501	0.0126759	7.22892	0.0670499	1.0182	0.0198691	0.56308	0.0969612
PX137	AD	Female	73	3	4.44518	0.0148739	0.0650038	0.0597238	3.6985	0.00679002	6.92809	0.0367571	0.467853	0.0153523	0.178889	0.042497
PX138	NC	Male	76	3	3.55654	0.0222882	0.033474	0.0189361	4.7688	0.000851792	6.48675	0.0287988	0.505818	0.00810159	0.191377	0.0547597
PX139	AD	Female	68	4	7.7432	0.0155354	0.104316	0.0779456	4.7643	0.0203822	5.83948	0.054359	2.02338	0.0367984	0.715759	0.191779
PX140	AD	Female	82	15	6.57186	0.0461996	0.131958	0.0513582	5.2692	0.0135818	8.34355	0.0906485	3.97901	0.0242892	1.39854	0.205821
PX141	NC	Female	70	6	5.11001	0.0479534	0.0652411	0.0665262	4.4051	0.00592039	5.60487	0.0393708	1.63237	0.0223218	0.826158	0.0773149
PX142	AD	Female	73	4	4.07259	0.020181	0.0675209	0.055827	3.706	2.54e-05	5.46274	0.0858872	1.21026	0.0180061	0.637065	0.159706
PX143	NC	Female	81	1	6.8037	0.0361968	0.0951739	0.101489	6.4499	2.54e-05	7.80454	0.089352	3.28961	0.0513498	1.10497	0.256018
PX144	AD	Male	73	4	4.13874	0.0258167	0.108263	0.048573	4.2796	0.00725856	5.93697	0.0375666	0.853687	0.0102972	0.315148	0.0696447
PX145	NC	Male	82	7	5.28221	0.0528275	0.0892081	0.0773333	5.4426	0.00907192	7.09454	0.0674682	3.67597	0.00566207	0.903694	0.195941
PX146	NC	Male	81	18	5.05699	0.0495244	0.118655	0.0817445	5.6068	0.000681237	7.66295	0.0812032	3.2397	0.0156772	0.86575	0.210133
PX147	NC	Female	79	6	5.57662	0.0144317	0.0711142	0.0705861	4.0666	0.00538736	6.39693	0.102617	0.558962	0.0509633	0.27381	0.14493
PX148	AD	Female	73	3	5.57391	0.0496506	0.0959087	0.0800884	4.4038	0.0166732	6.75327	0.0490476	1.70452	0.0763566	0.549719	0.382323
PX149	AD	Male	59	3	4.89607	0.0336888	0.102875	0.0578319	4.245	0.00251048	7.13366	0.0585183	0.713022	0.00937316	0.395784	0.0670303
PX150	AD	Male	75	5	4.75564	0.0411109	0.125292	0.067693	5.005	0.00359615	7.11682	0.04301	1.25094	0.0201309	0.345814	0.138015
PX151	AD	Male	77	4	11.3892	0.0123681	0.112631	0.0592722	4.9132	0.00726444	6.35309	0.112664	1.46607	0.0559436	0.449562	0.288091
PX152	AD	Male	83	5	3.71019	0.0374688	0.0724162	0.0745406	3.9545	5.08e-05	5.79484	0.0562118	1.36181	0.00661108	0.42951	0.0635023
PX153	NC	Male	82	3	4.50179	0.0241899	0.0784976	0.0578896	5.2704	0.00995391	6.23111	0.0465319	1.15696	0.0269165	0.444715	0.105026
PX154	NC	Male	73	3	4.31332	0.02282	0.0447401	0.0695548	4.0533	2.54e-05	6.73794	0.0406934	0.594197	0.0150267	0.240928	0.0647587
PX155	AD	Female	62	4	3.9069	0.015051	0.0844749	0.0524271	4.2523	2.54e-05	6.66496	0.0503771	0.422014	0.0168678	0.169801	0.0582314
PX156	NC	Female	64	1.999999984	4.81213	0.0121609	0.0970024	0.0665965	3.9686	2.54e-05	6.46198	0.0297318	0.469073	0.0209209	0.231314	0.0548853
PX157	NC	Female	72	5	3.91395	0.0197354	0.046123	0.0599547	3.8608	2.54e-05	6.4823	0.0439923	0.815264	0.00715648	0.289937	0.0523554
PX158	NC	Male	70	14	5.56935	0.0764191	0.104559	0.0875232	5.8737	0.00605684	7.5914	0.0634146	1.03325	0.0316147	0.621527	0.140327
